# Supplementary material for: Epigenetic and transcriptome responsiveness to ER modulation by tissue selective estrogen complexes in breast epithelial and breast cancer cells
Source: PLoS One. 2022 Jul 21;17(7):e0271725. doi: 10.1371/journal.pone.0271725 (PMC9302754; doi:10.1371/journal.pone.0271725)
Supplement: S1 Table — (XLS) [file pone.0271725.s005.xls]

## Sheet: clusters
cluster#	1	2	3	4	5	6	7
	CTD-3247F14.2	RP11-546D6.3	KRT123P	F8A1	RP11-33E12.2	RP11-1055B8.1	RP1-86D1.3
	AC016739.2	PIGW	RP11-617F23.2	RP11-438D14.3	ZNF8	CTD-3014M21.1	CTA-280A3.2
	NCAPD2	SGK223	LINC00936	CTB-52I2.4	MARCKS	RP11-391L3.3	FUT8-AS1
	RAD51	HIST1H2BM	RP3-368A4.6	POM121C	PCGF2	TMEM191B	CTD-2396E7.11
	SLC17A9	BAHCC1	CTB-167G5.6	KMT2B	RP5-1125A11.7	RP11-61K9.3	FRMD6-AS1
	AP001505.10	PGDP1	RP11-53B2.2	RP11-379H18.1	MLLT6	FP236383.5	CH17-360D5.3
	RAD54L	RP11-498C9.15	RP11-319G9.3	AC015849.15	NATD1	CH507-9B2.5	ZNHIT3
	EGR3	ANP32BP1	DOCK11P1	SRGAP2	DCP1A	HIST1H2AK	RP11-212P7.2
	RPLP1	LINC00052	RP11-705C15.3	RP13-104F24.3	PCDHB16	NUDT18	TBX2-AS1
	PLEKHA4	HNRNPUP1	RP11-705C15.2	DYNLL2	RP11-284F21.10	AC132812.1	RP11-806H10.4
	CHAF1B	RP11-386G11.10	SNHG18	RP1-80N2.3	NUDT3	RP11-670E13.6	RP6-114E22.1
	HNRNPAB	RP11-278C7.1	CTD-2139B15.5	WBP11P1	RP11-428J1.5	C17orf96	RN7SL648P
	MT2P1	HMBS	LINC01213	RP11-438D14.2	RP3-467N11.2	RP11-634H22.1	RP11-556O9.3
	RERG	NAP1L1P1	CDKN2B-AS1	HSP90B2P	MTRNR2L12	AC144652.1	LINC00667
	SYTL4	PAICSP4	ZSCAN31	RP11-617F23.1	RP11-710M11.1	RP11-792A8.4	RPS7P1
	CELSR2	UBE2CP3	RNF224	FNBP1P1	RP1-228H13.5	RP3-395M20.12	RP11-81A22.5
	UBE2S	RP11-252I13.1	AC093673.5	PABPC1P4	RP11-57H14.4	RP1-40E16.12	SUB1P3
	AC009948.7	RP11-173E2.1	AC023137.2	EID1	CCPG1	TMEM185A	RP1-140K8.5
	TRPC6	TECRP2	AP001626.1	RP11-660L16.2	RP5-882C2.2	CTD-2371O3.3	RP11-519C12.1
	BRCA1	CDK11B	RP11-513I15.6	RTN3P1	RP11-226L15.5	MIR3609	RP11-16E23.4
	AREG	ZCCHC3	LINC00365	HSPD1P5	AC083843.1	CORO7	NDUFA5P11
	PRIMA1	RP11-372E1.1	RP11-216N14.7	CTD-2015H6.3	RP11-125H8.1	SNORD3D	TUBB3
	DDIAS	C1orf226	ARIH2OS	CRSP8P	ZNF253	SNORD3B-2	RP11-680H20.1
	PLK1	SRRM1P3	CLDN9	GMCL1P1	POLR2M	RP13-1032I1.7	ZNF350
	MTHFD1P1	NIFK-AS1	ANXA2P1	RP11-436H11.1	ZNF260	LINC01311	C21orf119
	BANF1	TECRP1	PSMB10	PI4KA	TUG1	ATF4P4	CHMP1B
	NR5A2	PTGES3P1	C2orf72	RP11-435F17.3	RP11-158K1.3	LRRC24	WAC-AS1
	PKIB	NAP1L4P3	ZFP2	PSMD12P	RP11-46H11.3	CLDN23	FLJ20021
	HSPB1	FTH1P7	ZNF433	PTGES3P4	MTATP6P1	HMGN1P38	RP11-34P1.2
	RP11-169K16.8	SNRPFP1	CD47	VEZF1P1	ZNF585B	RP11-367E12.4	RP11-30J20.1
	RPS16	RP11-144L1.8	MME	AC013470.6	ZNF512	CTB-79E8.3	TRNP1
	KIF18B	HSPB1P2	TPK1	LINC00263	RPS4XP14	RP11-281O15.7	KB-1507C5.2
	GRIK3	PTGES3P3	CD55	RP13-88F20.1	C7orf73	KRT8P32	CCDC71L
	HS3ST3A1	SPCS2P4	APOD	TRIM26	PRAF2	NPM1P27	RP11-809O17.1
	ZNF488	SCDP1	DPYD	BTF3P5	RPL37P6	SNHG10	SCARNA21
	MNS1	TMEM185B	ERC2	AC004987.9	CD302	RPS24P17	RP11-6N13.1
	AC002056.3	RP11-181C21.4	EPOR	YWHAEP1	PCDHGC3	ARHGDIG	RP11-37B2.1
	BANF1P3	FAM72D	SOWAHB	ST13P4	RP3-347M6.2	RP11-796G6.1	RP13-128O4.3
	FKBP5	HMGB3P24	PRKG1	RP1-203P18.1	MIR6723	RP11-488C13.1	AC141928.1
	RP11-459E5.1	AC078899.1	MAPK11	LRRC37A6P	S100A11P1	TXNDC5	SMIM20
	NCAPH	RP1-206D15.6	TMEM105	KHSRPP1	RP11-32B5.1	RP11-172F4.2	CTD-2290P7.1
	CAPN8	NUP62	MROH2A	HSPA8P8	LINC01278	AC002066.1	SCAMP1-AS1
	TMEM164	CDSN	FAM110C	RP13-228J13.8	SCAMP4	UQCRBP1	UGT1A7
	TMPRSS3	ARHGAP11A	PDE4B	TLK1P1	MTND2P28	RNF223	RPL37P23
	WDR62	PAX9	GCNT4	FTH1P20	UBE2D3P2	SMG1P1	ZNF487
	BCL2L12	CTR9	DMRTA1	RP11-495P10.10	RP11-700P18.2	AC093106.5	RP11-507E23.1
	RP11-395L14.17	TFDP1	BAK1P1	SETP20	DAZAP2P1	EIF4A1P7	AP5Z1
	NUDC	SFI1	NBEA	PRNCR1	AL662800.1	SUMO2P1	RPS15AP24
	COL21A1	ELOVL2	C2orf54	AC106786.1	CEBPZOS	HMGN1P30	RPL34P33
	MYEOV	VEPH1	PTGER4	NPTXR	HOMEZ	ATP5HP4	SCARNA7
	MTHFD1	C6orf141	HOPX	PPP3R1	UBXN2B	AC144530.1	RPS15AP38
	BFSP2	SERPINA1	SH3TC2	MORF4L1P1	USP8P1	RP11-1275H24.1	RGL2
	RET	SULF2	EFNA1	RP11-204C16.4	UBE2V1P2	RPL5P34	HIPK1-AS1
	PGR	NCOR2	LDLRAD4	RP11-30P6.1	ZNF134	TMEM238	FAM103A2P
	DEPTOR	TUBB	GFRA2	MCM3AP-AS1	NRAS	EEF1A1P6	RP11-761E20.1
	SHCBP1	SERPINA3	DDIT4	DDX3X	HSP90AB2P	RNASEH1P2	TPT1P9
	POLE	H1F0	PSCA	DHRS4-AS1	PRR13	RP11-422P24.9	GAS5
	FANCC	TMEM201	ACAA2	TERF1P4	PPP1R11	FAM58DP	RP11-761N21.2
	CHST8	SERPINA5	UGT1A6	C22orf29	PPP1R10	RPS18P12	RP1-122P22.2
	NAV2	WASF4P	CCNDBP1	PPME1	BAG6	SMARCE1P5	RP11-22C8.1
	TICRR	ARHGAP11B	CCDC68	ALDOAP2	MBD5	RP11-318C24.1	SNHG7
	PPIF	USP7	CLEC3A	ALG3	AGPAT1	RP11-244J10.1	LYRM9
	NCAPD3	KRT10	AK8	CPNE1	HLA-DMA	TMSB4XP6	EEF1A1P3
	IGSF1	BRI3BP	C10orf10	OLA1P1	PHACTR4	RPL5P4	ANXA2P2
	SGOL1	H1FX	ARHGAP12	NCKIPSD	DCAF12	NPM1P25	PPP1R2P3
	TIMELESS	2020-09-05	EDIL3	CTD-2666L21.3	FOXJ3	PROB1	RPS18
	TACC3	CDCA2	CAMK2N1	ZNF580	ZNF652	RPL3P2	TOB1-AS1
	EIF3C	IQGAP3	ABCG1	RNPS1	NBR2	RPS28P7	RP11-470P21.2
	CDCA8	PCP4	FBXO32	LCMT1	PARVA	RP11-543P15.1	ATF4P3
	LINC01522	KPNA2	PSD3	AARD	SYNGAP1	AC107983.4	TLE1P1
	CDCA5	LSM10	PGM5	ATXN2	NOL4L	TBCAP1	IGBP1P1
	ZDHHC22	SLC36A4	PID1	C6orf136	KCTD21	EEF1DP2	AC022431.1
	FANCD2	NRIP1	PLA2R1	PRRC2A	MSL1	TEX22	MEMO1P1
	C17orf53	SEPHS2	ACOXL	AGER	FAM122A	UQCRFS1P1	TLK2P1
	UCK2	APOBEC3B	PARP8	PBX2	C17orf97	RP4-706A16.3	ELFN1
	SLC5A8	PLD6	TMEM45B	LINC01420	CHP1	SBDSP1	RBMS1P1
	SGOL2	LDLRAD3	PLIN2	FOXO6	PCDHB13	RPL35P5	EIF4A2P4
	MTFR2	MRFAP1	DOCK11	FAM127B	TAF9B	RP11-433O3.1	RP11-191L9.4
	CCDC124	PFAS	HAPLN1	COX20	TSPYL4	LINC00863	AL590762.6
	SGK3	CKAP5	ATP10D	FAM83H-AS1	KIAA1598	C17orf89	OSER1-AS1
	HIST1H2BN	CNIH2	CSRNP1	INF2	BCL9L	HMGN1P4	NUTM2A-AS1
	STMN1	ZWILCH	DUSP10	KIAA1279	ZFP36L1	RPS20P14	LINC00152
	GREB1	SLC16A13	RFX5	SREBF2	PBX1	RP11-289I10.2	AC079354.3
	FMN1	C12orf66	ARSG	CIPC	LMLN	FADS3	FAM45B
	RP11-424C20.2	RNF26	SCRN2	RUSC2	NR2F2	CEBPD	RPS18P9
	RAB31	DPAGT1	ADAMTS18	DENND4B	PURA	RPL35P2	RP3-340B19.2
	MYBL2	BCL2	ANXA3	CHAMP1	RBM43	RP1-292B18.1	RSL24D1P1
	FANCA	C11orf24	SLC31A2	ANKRD13B	OSBP2	CTD-2006C1.2	RPS10P3
	SLC7A5	ELOVL6	TNS3	NCOA6	ZNF438	RPL23P8	TPT1P4
	NCAPG	NUDT9	HILPDA	SPRED2	FHL3	NPM1P24	BX322557.10
	SPC25	LONRF2	CTSL	QRICH1	BCOR	ARHGEF28	MYL5
	HEY2	NFXL1	CACNG6	COL4A6	DAZAP2	RP11-429J17.8	RP11-198M15.1
	ZNF703	TRAPPC1	SAT1	IPP	SRPR	RCN1P2	UBE2QL1
	LDHAP4	CNTROB	MYO1B	PSMD12	PLCB1	RPS3AP26	RP11-480I12.5
	GEMIN4	BRD3	FGD3	PCNXL3	RFX7	PTMAP5	METTL12
	MYBL1	ONECUT1	PCSK2	ANXA4	YOD1	RP1-102E24.1	FIS1
	AC068580.5	CKAP2L	ATP8A1	CTBP1-AS2	PAK2	DDAH2	CTD-3035D6.1
	RGS22	PCBP1	DUSP1	HDAC2	ZNF609	RP11-170M17.2	DIO2
	KLK10	MAT2A	TGFB3	IPO4	OAZ2	C8orf82	ZNF155
	STARD8	CXXC4	CTGF	POM121	SERTAD2	SETP8	TBC1D8
	RRM2P3	REEP4	RND3	XPNPEP3	MYADM	RP11-658F2.3	NFKBIL1
	ATAD5	RFWD3	KYNU	FAM217B	RAD23A	QTRT1	HSPA1A
	KIF24	MLST8	IL1R1	STK40	SAMD4B	AC093724.2	C6orf48
	KIFC1	KLK11	CLIP4	SLC35E2B	GRINA	RP11-592N21.1	NEU1
	AC022182.2	TRPV3	GRB14	KAZN	ASB8	SNORD12C	RING1
	BUB1B	FAM102A	EPB41L5	SF3B3	ZBTB33	RP11-1212A22.1	SELM
	EREG	TMEM194A	HES1	SLX4	KIAA2018	AC004980.7	RPL10A
	SLC29A1	HSP90B1	FGF12	LDOC1L	LYSMD3	PSG5	FAM179B
		MAPK7	PDE8B	C19orf54	RAB6A	HSPA1B	TXNRD1
		NOLC1	HBEGF	C6orf132	TP53I11	STK19	RPS6KL1
		HPRT1	ING4	SEMA4D	TRAF6	RN7SKP255	S100A6
		TAF3	FAM149A	TLR5	SEZ6L2	MAFK	ZNF347
		ARF6	VTN	PRR13P5	SNX33	PIM3	ZNF823
		SKA3	RASD1	MAPT	DAG1	UCKL1	GSTK1
		SPTSSA	PLA2G4C	SPIN4	FAM222B	SNHG12	ARRDC1
		DUSP7	ASAH1	LYRM7	RELA	RPL12	TLE1
		RNF168	BMF	PPP1CC	ZFAND4	GPAA1	ZNF140
		RFT1	GDPD3	MKL2	ARNT2	ATAD3A	C9orf163
		TOPBP1	CAB39L	PIP5K1C	MOB3A	PTMAP2	CLDN4
		TIPARP	PTK6	MORF4L1	ZBTB26	MIB2	RPL10AP2
		ATP1A1	SALL4	IFITM2	ATF7	GATA3-AS1	NOXA1
		NFIA	BIK	HSF1	NPAS2	SERTAD1	NANOS1
		MAGOH	PIK3IP1	AP3M1	METTL7B	HIST3H2BB	MAPK12
		ADCY9	IZUMO4	EIF4ENIF1	SMAD1	HIST1H2AD	MEIS3P2
		RAVER1	TGFB2	AMER1	SIK2	HIST1H2AG	CYHR1
		FMNL3	ASAP3	ZFP1	ANTXR1	PPP1R26	C17orf82
		DBF4B	VPS9D1	C22orf46	MMGT1	C15orf61	ZDHHC17
		SHKBP1	NTN4	TMEM50A	MECP2	ALKBH2	FSCN2
		C19orf47	CLEC2D	2020-09-15	ZBTB5	IER5L	WWOX
		LSS	LIMA1	HSP90AB3P	ZSWIM1	HES4	RPL12P4
		RRP1B	RAB27B	RIPPLY3	FILIP1L	AGRN	SMYD3
		TIAM1	SERPINB1	CEP63	BMI1	CHCHD2P9	TARSL2
		NUP205	SAMD4A	ACBD3	MAPK1IP1L	C14orf80	SOCS3
		CMIP	SNAI2	NXPH4	SETD5	GAS2L1	CCSER1
		HNRNPU	MVP	LDOC1	C15orf39	TMEM121	TACSTD2
		MGAT5	ARSD	TDRKH	MBD6	IMMP2L	UPP1
		DLG5		TMEM30B	ZNF592	PGP	RGS6
		CDC42EP2		LRRC75A	CRABP1	ADRA2C	ANXA2
		INCENP		TSHZ1	TPP1	SMG1P5	YBEY
		TNKS1BP1		PCED1B	TRIM44	RP11-958N24.1	EXT1
		MKI67		MAGED1	STXBP4	EPHA10	HKR1
		CIZ1		EDC3	BTRC	GAS6	ZNF707
		DYNLT1		CTC1	SALL2	COL18A1	SLC26A11
		TPBG		ZBTB7A	CCDC186	VMO1	MB21D2
		NAF1		ZNF852	TMEM63C	GRID1	RP1-278E11.3
		POLR2D		DPY19L3	CFL2	MAFA	TRNAU1AP
		SNRNP200		EPM2AIP1	OSR2	BRICD5	SEPW1
		ARF1		BEND3	GPER1	FBXL6	OPLAH
		SUSD4		C2orf69	RAD21	B4GALNT4	P4HTM
		ANP32E		BET1L	UBLCP1	MRPL41	ZFAND2A
		PGD		SOX12	METAP1	TMEM259	GALNT11
		FOXK2		CSTF2T	APBB2	MEX3D	LRRC75B
		CSNK1D		CASKIN2	RBM47	RPL24P4	RPS27
		PELP1		TOP3A	FAM175A	NPM1	RABEP2
		PTRH2		RPS6KA3	TGFA	SCRIB	PTRF
		ABHD2		SEC24C	S100A11	HMHA1	ZFAS1
		SLC7A1		MYPOP	RPRD2	FZD2	FZD8
		HADH		SLC35A4	ACP6	PPP1R14BP3	VSIG10
		CENPE		MBLAC2	BROX	ZNF784	BASP1
		KIF11		CTDNEP1	NCSTN	TIGD5	DDIT3
		CENPO		UCP2	KIAA1522	VWA1	ZNF266
		KIF23		EIF1AD	SEPN1	GAK	RCE1
		NRM		ARHGAP1	SYVN1	JUN	KIAA1919
		ARHGEF39		CTDSP2	LSM12	ATOX1	MIR4435-1HG
		UBAP2		PPM1E	ZNF385A	PDDC1	EGFL7
		SMPD4		SRP72	DVL3	DPP7	SMPDL3A
		TEX2		C4orf32	CRTC2	METRNL	RPS7
		TTYH3		SLC29A2	ADAR	DCTN2	PWWP2B
		HNRNPA1		ATP2A2	ZNF362	CSRP2	ENC1
		ESPL1		PITPNA	EFCAB14	SPSB4	ZNF524
		TROAP		PRPF8	TMEM69	CCS	CHST11
		RINT1		GNG5	ELK4	PPP1R14B	JUNB
		PRPF38A		SLCO4C1	COPG2	MZT2A	TSNARE1
		YARS		NET1	SPATA2	ADCK5	CHRNB1
		LDHA		SMARCC1	CNOT11	OVOL1	P2RY1
		LAMTOR5		LCLAT1	CUL4B	BANP	ZNF32
		PSRC1		PHF8	TAB3	FAM195A	RFNG
		EMC7		MYD88	RNF111	CEBPB	ASPSCR1
		MEN1		TMCC1	SSBP3	RNASEH1	FAM110B
		MICAL2		ZNF738	NMNAT2	TRAPPC12	ATP5I
		CNDP2		HCFC1	FBRS	TCEA2	PXDC1
		RFC3		AFF1	BAG4	IRF2BP1	STX18
		PTPRA		SYNPO2	WHAMM	DUS1L	ULK4
		ERAL1		CERS6	ELMSAN1	LRRC45	DAPK3
		EEFSEC		CYP4F11	OXA1L	CLIC3	AKIP1
		RPA1		WIPF2	ATP6V1C1	TNIP2	ILK
		NUP210		MAP1LC3B2	APOOL	BMP1	ALKBH3
		RARA		ZNF318	PPP2R5E	SLC3A2	LARP6
		TNS4		TRIM8	ASAP1	E4F1	PTPLA
		DIAPH1		MTSS1	MARVELD2	MFSD3	CASP7
		TUBG1		USP32	DCP1B	TUBA1A	COMTD1
		DNMT1		FAXDC2	SEC24D	TP53I13	KLHDC2
		ZC3H4		ZNF778	TIRAP	MESP1	CDK5
		CEP85		SIMC1	TCF7L2	ZMYND19	PEX2
		PAK4		NLGN2	CCDC120	QSOX2	MIOS
		JUND		CSGALNACT2	SLC16A2	FASTK	RELL2
		PRKCSH		FASN	NCEH1	POLR2H	SLU7
		PARP2		SIN3A	ARL6IP5	MSX1	RYK
		E2F8		ATF5	IQSEC1	MRPL55	RPL22L1
		DUT		PARM1	PLEKHA6	IER5	TMEM183A
		LIF		TET2	SOX13	MEGF6	FSTL1
		PAICS		ATXN2L	EPHX1	KLHL21	GPR155
		TUBBP1		NKIRAS2	GATAD2B	TPCN2	PACRGL
		AHDC1		SF1	NUP210L	TAF6L	INHBB
		PRR12		C2CD3	GOLPH3L	SENP3	PQLC3
		TUBGCP3		SRRM2	POGZ	LRWD1	C1orf115
		MKKS		SRP68	ARNT	SH2B2	ATF3
		HS3ST3B1		PROSER3	PRUNE	PPP1R16A	AMDHD2
		MT2A		TBC1D16	CTTNBP2NL	PPP1R35	SPSB3
		NUP153		CDK12	PRKACB	LMNA	RPL26
		MPHOSPH10		RNF214	WDTC1	C21orf2	LEMD2
		STIL		TBC1D2B	CCDC97	CILP2	ACOX1
		CIT		GPRC5B	ZNF750	NR2F6	MGAT4B
		FTSJ2		SP2	ARHGDIA	ATAD3B	RALGDS
		MRPS2		PBX3	SSH2	ZFYVE28	MORC3
		PHF19		MAPRE2	PML	FBXW5	PINK1
		CNTRL		RCCD1	PTGR2	RHPN1	USF1
		DCLRE1B		YWHAB	SCAF11	ANKRD9	ZFAND2B
		KIF14		PATL1	ETV6	C4orf19	FAM92A1P1
		DARS2		C18orf54	PARP16	JPH3	EIF4A2
		ARTN		COX11	SPPL2A	C16orf74	PPP2R2B
		ECE1		API5	SECISBP2L	KCTD15	RHOC
		SRM		NSMF	USP8	ZNF837	USP25
		SCAMP3		NDRG2	TACC2	TMCO3	CYP2U1
		FARSB		KIAA1161	DBT	KLHL35	RABGEF1
		GORASP2		HEATR2	MAP2K5	ANKRD1	C6orf57
		PASK		DLC1	ATAT1	DPH7	ZDHHC7
		UXS1		LMTK2	TFAP2A	INPP5E	FAM49B
		SLC30A3		GRPEL2	RNF38	C9orf142	CCDC50
		NCL		STARD4	GOLGA1	FAM73B	SLC25A4
		SMC4		MOCS2	ZFHX2	SLC25A25	BTBD11
		UNC5A		OTUD4	SP110	MED22	UBC
		PAPD7		NAA15	RC3H1	CHST7	LYPD6B
		NT5DC3		RAD54L2	PRRG4	FIP1L1	PARD3
		CDCA3		PRKCD	PHF21A	DGKQ	SH3GLB2
		FOXM1		PRICKLE2	EPHA7	ADPRH	AUH
		SYT10		CWC22	ARHGAP32	HES6	CDKN2A
		PTGES3		LRRC58	ZCCHC11	MGST3	NAPRT
		PVRL1		PYGO2	DPF2	CTU1	AC004453.8
		CCDC86		FBXO41	TMEM254	ZNF787	FBXO38
		CCND1		PEA15	DCTN4	CAPN10	TNFAIP8
		CCDC34		AK4	ALDH3B2	TPGS1	PLK2
		WHSC1		ZSWIM5	CC2D1A	TRIM65	RPL37
		GAR1		NXF1	MCCC2	C18orf8	PLAC8
		WFS1		PLCD3	PIAS3	RHOT2	TRPC1
		YWHAE		TMEM143	WDR44	ARMC5	VGLL4
		MPP2		MAML1	NDFIP1	JDP2	RHOB
		ERLIN1		NACC1	GSE1	KLHL36	RIT1
		DNMBP		SLC25A44	LATS1	CD63	SMYD2
		AKNA		FAM189B	PRRG1	CARS2	TUFT1
		SLC1A1		SIK3	FOXA1	LOXL2	EVA1B
		BLVRA		MED27	PTPN12	GSC	WTIP
		TAF6		ZNF66	PNKD	CSNK1G2	COL6A2
		LMBR1		PDXK	FBXL16	SUV420H2	TMC6
		APLP1		PKNOX1	ZNF384	PCED1A	SAT2
		SLC1A5		TUBBP5	HECTD3	KREMEN2	GALNT1
		DOT1L		C2orf81	AMOT	RPL27	BCAS3
		CLPTM1		RUNX1	MMP24-AS1	HACL1	DEF8
		MCM4		UBE2Z	DYNLRB1	PRR7	IRF8
		XYLT1		SYNJ1	NRSN2	ZNF428	LMBR1L
		NPRL3		DMTN	SLC25A23	TMEM160	PDE5A
		FGD1		EDA	RUNX2	UBE2M	RPS24
		PQBP1		DEDD	ZNF391	MNX1	TMPRSS13
		PLP2		C11orf30	PACSIN1	SSBP4	SYTL2
		DNTTIP1		EIF5B	LYPD3	RPL36	BPHL
		APEX1		CLSTN2	POF1B	GADD45G	ATP6V1G1
		FOXRED2		WASF2	TRIM24	ABHD17A	COG3
		TXN2		EYA3	ANXA11	CDKN1C	ISCU
		XBP1		SPPL3	CEP89	FXR2	NT5E
		ZDHHC8		C9orf91	PROSER1	ATF4	TMEM165
		TECR		ZNF618	KIAA1217	GFER	CDK7
		HNRNPM		CLDN12	PPP6C	KLF2	TPT1
		SETD1A		KAT6B	TRIM32	MAP2K2	TRIM47
		SCD		ZDHHC5	C1orf198	L3HYPDH	LGALS3
		ITPR3		SCAF4	SATB2	RPL23	COX7B
		NUP188		ADAMTSL3	CCNI	NT5C	SLC35D2
		CBX5		LARP1	ARID1A	WRNIP1	ARHGEF16
		DPYSL2		ATP5J	CTBS	PQLC1	POMT1
		SUPT16H		C21orf91	PRDM2	RPS25	EGLN3
		KIF4A		TNIK	SMG7	STK11	EAPP
		AARS		DDAH1	MEF2D	SLC2A1	AJUBA
		GANAB		CFDP1	BCL9	STK25	PRKRIP1
		TPX2		UBP1	AAK1	IGFBP2	SYNGR3
		KHSRP		TMEM251	MOB4	SPARC	ATG14
		PSMC5		RASSF3	IGFBP5	RPS12	NECAB3
		SEPHS1		BCL2L11	FOXP1	CD83	BFSP1
		MAST2		TMEM123	CBLB	C12orf57	SDCBP2
		CHERP		C18orf25	ICK	AIP	NDUFA1
		CAD		SETBP1	ATN1	UNC119	IRF1
		MRPL22		MFSD6	RAB5B	FBXL15	TBCC
		HSP90AA1		VPS26B	MANSC1	DVL1	PREX1
		TP73		PIP4K2A	ELK3	BRAT1	ENKD1
		MAP2K7		CABLES2	TENC1	ADAP1	SLC12A4
		GPATCH1		SOGA1	PPFIBP1	ELL	OBSL1
		SPAG5		CPSF7	EXPH5	RABAC1	ACSL3
		MCM6		EML3	UBE4A	CACTIN	MXD4
		MOCOS		TMEM138	C11orf63	SYDE1	NMI
		GTSE1		SLX4IP	SC5D	CCDC61	RAB9A
		CA12		C11orf49	GAB1	TRMT1	PFDN5
		NDE1		PPRC1	PHF12	PLEKHJ1	OPTN
		SMC1A		EIF4EBP2	EFNB3	NFKBIB	ACOT9
		TCOF1		POLR3A	DLX4	TSTA3	CALD1
		ATP11A		SEC16A	PEX12	KAT8	MTIF3
		PRR11		NFIB	CAMTA2	PYCARD	CAT
		YBX3		TERF1	FBXL20	METRN	ZNF211
		NDC1		SHROOM2	TSPAN14	FAM173A	CLU
		BARX2		TMEM209	ZMIZ1	HAGHL	CCDC53
		SPDL1		ATXN7L1	CCDC6	NARFL	DNAJC15
		METTL1		SDK1	GBF1	MLYCD	IFIT2
		DEPDC1B		ZMYM4	SFXN3	AXIN1	ABCG2
		POLR3B		WTAP	CCSER2	TAZ	MYL12B
		ELOVL5		RNF44	COBL	PCSK1N	FBXL5
		GTF2IRD1		MYO10	CBLL1	ARFGAP1	RAB32
		YBX2		OCIAD2	GSK3A	SLCO4A1	TNFAIP3
		ARHGAP33		KIAA0226	HPN	C20orf24	SYF2
				OSBPL11	LPPR2	TELO2	IRF6
				NXPE3	CEACAM5	TRMU	FAAH
				OSBPL10	MRPL4	LGALS1	RGS2
				RQCD1	CHRAC1	PPM1F	FBXO2
				ABCA12	ESRP1	ARVCF	COQ10B
				AFF3	RAB2A	GADD45B	EFEMP1
				ASXL2	NIPAL2	TIMM13	MOGS
				UBAP2L	TAF1C	C19orf26	NRBP1
				C1orf56	FA2H	FBXL19	TP53I3
				PI4KB	VAC14	NUBP2	ACTR1B
				SF3B4	ZNF629	DYNLL1	C3orf52
				TOR1AIP1	KLF5	ITPKC	SNX4
				ISG20L2	RNMT	SLC25A24	TFDP2
				PIGM	TM9SF4	FSCN1	CRBN
				PRCC	ZMYND8	LLGL2	DBN1
				SDHC	KIAA0247	SELO	ATP6V0E1
				SH3BGRL3	EP300	RHOBTB1	FAM184A
				PADI3	2020-09-03	CFAP20	DSE
				IFNAR1	SUSD2	PHRF1	SPSB2
				DPP9	BRPF3	PLEKHH3	STX2
				NFIC	IKZF5	RASSF1	PUS3
				BRD4	RFFL	PDZD4	DTX4
				ZCCHC2	PLEKHG2	KIF26A	KLHL5
				DYM	FXYD5	SBNO2	RPL34
				TP53	PXN	GPC1	INPP4B
				ARRB2	DZANK1	CTDP1	LAMTOR3
				G6PC3	PPP1R13B	CCDC85A	OCIAD1
				CIRH1A	EPB41L1	RELT	DKK1
				KSR1	RBM22	CYBA	PLGRKT
				TXNL4B	SMAP2	RCN1	ACTR3C
				ARHGAP17	PCDHGA2	RPL26L1	SPAM1
				FTO	DLGAP4	PKD1	HBP1
				CRTC3	CNOT4	RPUSD1	LENG1
				PIF1	RABL2B	C19orf60	CAPS
				TLE3	XAB2	UPF1	MEIS3
				BAHD1	BAZ2A		BBC3
				SRP14	RAB7A		FAM32A
				GTF2A2	SLC24A1		KLC3
				SORD	NFATC3		RHOV
				AK7	MARK2		MPG
				SETD1B	PRKACA		NME3
				ANKRD52	MNT		PLLP
				SMARCC2	MEF2A		ELMO3
				POC1B	SYT1		WDR13
				INTS12	EVI5		RIOK3
				USO1	TRAM2		MYL12A
				CIR1	CS		FERMT1
				OLA1	SZRD1		ARFRP1
				SMARCAL1	FOXN3		PFDN4
				ACTR2	FAM65A		IFT52
				TUBGCP4	TIMP2		NFKBIA
				RTF1	PIAS1		KHNYN
				FXYD6	ATP6V0A1		SGSM3
				MDC1	KPNA6		PDGFB
				FOXP4	TCEB3		PPP6R2
				LMX1B	MGST1		MMP11
				ANP32B	MARK4		RASSF7
				SLC31A1	PHTF2		MISP
				STXBP1	KMT2E		2020-03-02
				STAM	SKAP2		MYL6
				SAP130			SCFD1
				KAT7			EXOC1
				DCAF7			GNPTG
				VEZF1			ARHGAP4
				RAC1			IGBP1
				MED4			PPP1R15A
				TTLL4			CHMP5
				FHOD1			NOA1
				NHSL1			MCCC1
				B4GALNT1			SLC25A43
				AGAP2			DYNC1I2
				NAT10			MCAM
				RNFT2			ARHGEF10L
				MSI1			FERMT2
				PSAT1			ARHGAP10
				BTF3L4			WIPI1
				KCTD1			PRKCZ
				CDC73			FAM107B
				ARF3			GLP2R
				SORT1			OAT
				BHLHE40			BCAT1
				NUMB			YIPF1
				ATP13A3			TRAF1
				RTN3			JKAMP
				SRRM1			WWC3
				RFXAP			RETSAT
				MMACHC			SPATA7
				MTL5			MRI1
				RAB25			SH3YL1
				WBP2			TMSB10
				UTP3			PRKCH
				UBE2G1			FYN
				PER2			RPS20
				HGNC:9982			TNFRSF12A
				THAP1			ZNF263
				AOC2			ITGA3
				PSME3			ICA1
				UBE4B			SCYL3
				PRRC2B
				MLLT1
				TULP4
				XPO7
				GNL3L
				HDHD1
				ASH2L
				RHBDF2
				REEP5
				THAP10
				PODXL
				HIP1
				METTL16
				SMARCA4
				BCL11B
				HIVEP3
				HNRNPH2
				NUP214
				NSRP1
				PLAGL2
				STK35
				MED1
				PPDPF
				GTF3C4
				GGA3
				GOT2
				ATXN1
				SSR1
				XPO5
				SNRNP27
				MTRR
				RAB22A
				NCOA5
				PIGT
				TTPAL
				ZC3H13
				SPRYD7
				CD97
				VPS26A
				HNRNPA2B1
				ZMIZ2
				KIAA1191
				NAA50
				FAM117A
				TRIM25
				SORBS3
				PAIP2
				FAM98A
				ATL2
				DLST
				TTLL5
				NEK9
				DENND1A
				FAM206A
				UBN1
				VAMP8
				SPCS2
				CREB1
				CDK18
				PINK1-AS
				SSX2IP
				CAPZA1
				KIAA1324
				ZNF142
				OTX1
				TTC31
				KPNA1
				EHHADH
				DROSHA
				BRD8
				DAP
				GLTSCR1L
				TBP
				ZBTB24
				SOBP
				E2F3
				PPARD
				TDP2
				NOP2
				CYP27B1
				ASIC1
				NAA40
				EIF4G2
				KLF3
				KIAA1211
				FOXN1
				COL1A1
				GOSR1
				RNF167
				MTMR4
				CASC3
				GIT1
				RPL28
				SUFU
				SEC23IP
				GATA3
				GLI3
				TSPAN13
				CEP41
				RBM28
				CASP2
				OGDH
				SIPA1L3
				ATP13A1
				LSR
				JAK3
				CARD8
				KDELR1
				HNRNPUL1
				NUMBL
				MED26
				SF3A2
				EIF3J
				GSPT1
				USP10
				MON1B
				ESRP2
				CTCF
				MGRN1
				NXT2
				TBL1X
				RNF24
				CDC25B
				NFATC2
				PCIF1
				RIN3
				KIAA0586
				TIMM9
				CNIH1
				FKBP3
				ZBED4
				HMGXB4
				CYB5R3
				RAB36
				GTPBP1
				TCF20
				CRYBB2P1
				SF3A1
				SMARCB1
				SNAP29
				MYO9B
				MAST3
				RAB18
				ABL1
				HNRNPH3
				HSP90AB1
				WAC
				PSMD5
				ARCN1
				NUP50
				AGO1
				SEMA6A
				SLC7A8
				PAPOLA
				RCOR1
				GMIP
				MAVS
				NSFL1C
				CNOT3
				TFAP2C
				GNAS
				OGFOD1
				ALG9
				EIF2AK1
				BCORL1
				WBP11
				LYRM2
				C5orf22
				SRCAP
				CIC
				SENP1
				CDC14A
				REXO1
				CBFA2T2
				TULP3
				ARAF
				PTPN23
				SLC25A40
				SIDT1
				LPHN1
				PABPC1
				BCL3
				NUCKS1
				KIF2A
				POLR1A
				TBC1D25
				COASY
				NEO1
				NFYC
				SMARCD1
				FOXJ2
				SPEN
				ZNF275
				MED29
				EPN1
				ATP2B4
				ZNF280C
				USP36
				FAM168A
				FNIP2
				R3HDM1
				FAM120A
				JADE2
				NUP160
				EHD2
				DEF6
				ERP44
				ZFP64
				MAMLD1
				ANGEL1
				WIZ
				CLCN6
				IDS
				MLXIPL
				SEC62
				NFIX
				JARID2
				AP2B1
				PDK2
				PRKAR2B
				LIG3
				ST7

## Sheet: BZA groups
BZA effect	tempered	inhibited	activated
	CTD-3247F14.2	F8A1	RP11-1055B8.1
	AC016739.2	RP11-438D14.3	CTD-3014M21.1
	NCAPD2	CTB-52I2.4	RP11-391L3.3
	RAD51	POM121C	TMEM191B
	SLC17A9	KMT2B	RP11-61K9.3
	AP001505.10	RP11-379H18.1	FP236383.5
	RAD54L	AC015849.15	CH507-9B2.5
	EGR3	SRGAP2	HIST1H2AK
	RPLP1	RP13-104F24.3	NUDT18
	PLEKHA4	DYNLL2	AC132812.1
	CHAF1B	RP1-80N2.3	RP11-670E13.6
	HNRNPAB	WBP11P1	C17orf96
	MT2P1	RP11-438D14.2	RP11-634H22.1
	RERG	HSP90B2P	AC144652.1
	SYTL4	RP11-617F23.1	RP11-792A8.4
	CELSR2	FNBP1P1	RP3-395M20.12
	UBE2S	PABPC1P4	RP1-40E16.12
	AC009948.7	EID1	TMEM185A
	TRPC6	RP11-660L16.2	CTD-2371O3.3
	BRCA1	RTN3P1	MIR3609
	AREG	HSPD1P5	CORO7
	PRIMA1	CTD-2015H6.3	SNORD3D
	DDIAS	CRSP8P	SNORD3B-2
	PLK1	GMCL1P1	RP13-1032I1.7
	MTHFD1P1	RP11-436H11.1	LINC01311
	BANF1	PI4KA	ATF4P4
	NR5A2	RP11-435F17.3	LRRC24
	PKIB	PSMD12P	CLDN23
	HSPB1	PTGES3P4	HMGN1P38
	RP11-169K16.8	VEZF1P1	RP11-367E12.4
	RPS16	AC013470.6	CTB-79E8.3
	KIF18B	LINC00263	RP11-281O15.7
	GRIK3	RP13-88F20.1	KRT8P32
	HS3ST3A1	TRIM26	NPM1P27
	ZNF488	BTF3P5	SNHG10
	MNS1	AC004987.9	RPS24P17
	AC002056.3	YWHAEP1	ARHGDIG
	BANF1P3	ST13P4	RP11-796G6.1
	FKBP5	RP1-203P18.1	RP11-488C13.1
	RP11-459E5.1	LRRC37A6P	TXNDC5
	NCAPH	KHSRPP1	RP11-172F4.2
	CAPN8	HSPA8P8	AC002066.1
	TMEM164	RP13-228J13.8	UQCRBP1
	TMPRSS3	TLK1P1	RNF223
	WDR62	FTH1P20	SMG1P1
	BCL2L12	RP11-495P10.10	AC093106.5
	RP11-395L14.17	SETP20	EIF4A1P7
	NUDC	PRNCR1	SUMO2P1
	COL21A1	AC106786.1	HMGN1P30
	MYEOV	NPTXR	ATP5HP4
	MTHFD1	PPP3R1	AC144530.1
	BFSP2	MORF4L1P1	RP11-1275H24.1
	RET	RP11-204C16.4	RPL5P34
	PGR	RP11-30P6.1	TMEM238
	DEPTOR	MCM3AP-AS1	EEF1A1P6
	SHCBP1	DDX3X	RNASEH1P2
	POLE	DHRS4-AS1	RP11-422P24.9
	FANCC	TERF1P4	FAM58DP
	CHST8	C22orf29	RPS18P12
	NAV2	PPME1	SMARCE1P5
	TICRR	ALDOAP2	RP11-318C24.1
	PPIF	ALG3	RP11-244J10.1
	NCAPD3	CPNE1	TMSB4XP6
	IGSF1	OLA1P1	RPL5P4
	SGOL1	NCKIPSD	NPM1P25
	TIMELESS	CTD-2666L21.3	PROB1
	TACC3	ZNF580	RPL3P2
	EIF3C	RNPS1	RPS28P7
	CDCA8	LCMT1	RP11-543P15.1
	LINC01522	AARD	AC107983.4
	CDCA5	ATXN2	TBCAP1
	ZDHHC22	C6orf136	EEF1DP2
	FANCD2	PRRC2A	TEX22
	C17orf53	AGER	UQCRFS1P1
	UCK2	PBX2	RP4-706A16.3
	SLC5A8	LINC01420	SBDSP1
	SGOL2	FOXO6	RPL35P5
	MTFR2	FAM127B	RP11-433O3.1
	CCDC124	COX20	LINC00863
	SGK3	FAM83H-AS1	C17orf89
	HIST1H2BN	INF2	HMGN1P4
	STMN1	KIAA1279	RPS20P14
	GREB1	SREBF2	RP11-289I10.2
	FMN1	CIPC	FADS3
	RP11-424C20.2	RUSC2	CEBPD
	RAB31	DENND4B	RPL35P2
	MYBL2	CHAMP1	RP1-292B18.1
	FANCA	ANKRD13B	CTD-2006C1.2
	SLC7A5	NCOA6	RPL23P8
	NCAPG	SPRED2	NPM1P24
	SPC25	QRICH1	ARHGEF28
	HEY2	COL4A6	RP11-429J17.8
	ZNF703	IPP	RCN1P2
	LDHAP4	PSMD12	RPS3AP26
	GEMIN4	PCNXL3	PTMAP5
	MYBL1	ANXA4	RP1-102E24.1
	AC068580.5	CTBP1-AS2	DDAH2
	RGS22	HDAC2	RP11-170M17.2
	KLK10	IPO4	C8orf82
	STARD8	POM121	SETP8
	RRM2P3	XPNPEP3	RP11-658F2.3
	ATAD5	FAM217B	QTRT1
	KIF24	STK40	AC093724.2
	KIFC1	SLC35E2B	RP11-592N21.1
	AC022182.2	KAZN	SNORD12C
	BUB1B	SF3B3	RP11-1212A22.1
	EREG	SLX4	AC004980.7
	SLC29A1	LDOC1L	PSG5
	RP11-546D6.3	C19orf54	HSPA1B
	PIGW	C6orf132	STK19
	SGK223	SEMA4D	RN7SKP255
	HIST1H2BM	TLR5	MAFK
	BAHCC1	PRR13P5	PIM3
	PGDP1	MAPT	UCKL1
	RP11-498C9.15	SPIN4	SNHG12
	ANP32BP1	LYRM7	RPL12
	LINC00052	PPP1CC	GPAA1
	HNRNPUP1	MKL2	ATAD3A
	RP11-386G11.10	PIP5K1C	PTMAP2
	RP11-278C7.1	MORF4L1	MIB2
	HMBS	IFITM2	GATA3-AS1
	NAP1L1P1	HSF1	SERTAD1
	PAICSP4	AP3M1	HIST3H2BB
	UBE2CP3	EIF4ENIF1	HIST1H2AD
	RP11-252I13.1	AMER1	HIST1H2AG
	RP11-173E2.1	ZFP1	PPP1R26
	TECRP2	C22orf46	C15orf61
	CDK11B	TMEM50A	ALKBH2
	ZCCHC3	2020-09-15	IER5L
	RP11-372E1.1	HSP90AB3P	HES4
	C1orf226	RIPPLY3	AGRN
	SRRM1P3	CEP63	CHCHD2P9
	NIFK-AS1	ACBD3	C14orf80
	TECRP1	NXPH4	GAS2L1
	PTGES3P1	LDOC1	TMEM121
	NAP1L4P3	TDRKH	IMMP2L
	FTH1P7	TMEM30B	PGP
	SNRPFP1	LRRC75A	ADRA2C
	RP11-144L1.8	TSHZ1	SMG1P5
	HSPB1P2	PCED1B	RP11-958N24.1
	PTGES3P3	MAGED1	EPHA10
	SPCS2P4	EDC3	GAS6
	SCDP1	CTC1	COL18A1
	TMEM185B	ZBTB7A	VMO1
	RP11-181C21.4	ZNF852	GRID1
	FAM72D	DPY19L3	MAFA
	HMGB3P24	EPM2AIP1	BRICD5
	AC078899.1	BEND3	FBXL6
	RP1-206D15.6	C2orf69	B4GALNT4
	NUP62	BET1L	MRPL41
	CDSN	SOX12	TMEM259
	ARHGAP11A	CSTF2T	MEX3D
	PAX9	CASKIN2	RPL24P4
	CTR9	TOP3A	NPM1
	TFDP1	RPS6KA3	SCRIB
	SFI1	SEC24C	HMHA1
	ELOVL2	MYPOP	FZD2
	VEPH1	SLC35A4	PPP1R14BP3
	C6orf141	MBLAC2	ZNF784
	SERPINA1	CTDNEP1	TIGD5
	SULF2	UCP2	VWA1
	NCOR2	EIF1AD	GAK
	TUBB	ARHGAP1	JUN
	SERPINA3	CTDSP2	ATOX1
	H1F0	PPM1E	PDDC1
	TMEM201	SRP72	DPP7
	SERPINA5	C4orf32	METRNL
	WASF4P	SLC29A2	DCTN2
	ARHGAP11B	ATP2A2	CSRP2
	USP7	PITPNA	SPSB4
	KRT10	PRPF8	CCS
	BRI3BP	GNG5	PPP1R14B
	H1FX	SLCO4C1	MZT2A
	2020-09-05	NET1	ADCK5
	CDCA2	SMARCC1	OVOL1
	IQGAP3	LCLAT1	BANP
	PCP4	PHF8	FAM195A
	KPNA2	MYD88	CEBPB
	LSM10	TMCC1	RNASEH1
	SLC36A4	ZNF738	TRAPPC12
	NRIP1	HCFC1	TCEA2
	SEPHS2	AFF1	IRF2BP1
	APOBEC3B	SYNPO2	DUS1L
	PLD6	CERS6	LRRC45
	LDLRAD3	CYP4F11	CLIC3
	MRFAP1	WIPF2	TNIP2
	PFAS	MAP1LC3B2	BMP1
	CKAP5	ZNF318	SLC3A2
	CNIH2	TRIM8	E4F1
	ZWILCH	MTSS1	MFSD3
	SLC16A13	USP32	TUBA1A
	C12orf66	FAXDC2	TP53I13
	RNF26	ZNF778	MESP1
	DPAGT1	SIMC1	ZMYND19
	BCL2	NLGN2	QSOX2
	C11orf24	CSGALNACT2	FASTK
	ELOVL6	FASN	POLR2H
	NUDT9	SIN3A	MSX1
	LONRF2	ATF5	MRPL55
	NFXL1	PARM1	IER5
	TRAPPC1	TET2	MEGF6
	CNTROB	ATXN2L	KLHL21
	BRD3	NKIRAS2	TPCN2
	ONECUT1	SF1	TAF6L
	CKAP2L	C2CD3	SENP3
	PCBP1	SRRM2	LRWD1
	MAT2A	SRP68	SH2B2
	CXXC4	PROSER3	PPP1R16A
	REEP4	TBC1D16	PPP1R35
	RFWD3	CDK12	LMNA
	MLST8	RNF214	C21orf2
	KLK11	TBC1D2B	CILP2
	TRPV3	GPRC5B	NR2F6
	FAM102A	SP2	ATAD3B
	TMEM194A	PBX3	ZFYVE28
	HSP90B1	MAPRE2	FBXW5
	MAPK7	RCCD1	RHPN1
	NOLC1	YWHAB	ANKRD9
	HPRT1	PATL1	C4orf19
	TAF3	C18orf54	JPH3
	ARF6	COX11	C16orf74
	SKA3	API5	KCTD15
	SPTSSA	NSMF	ZNF837
	DUSP7	NDRG2	TMCO3
	RNF168	KIAA1161	KLHL35
	RFT1	HEATR2	ANKRD1
	TOPBP1	DLC1	DPH7
	TIPARP	LMTK2	INPP5E
	ATP1A1	GRPEL2	C9orf142
	NFIA	STARD4	FAM73B
	MAGOH	MOCS2	SLC25A25
	ADCY9	OTUD4	MED22
	RAVER1	NAA15	CHST7
	FMNL3	RAD54L2	FIP1L1
	DBF4B	PRKCD	DGKQ
	SHKBP1	PRICKLE2	ADPRH
	C19orf47	CWC22	HES6
	LSS	LRRC58	MGST3
	RRP1B	PYGO2	CTU1
	TIAM1	FBXO41	ZNF787
	NUP205	PEA15	CAPN10
	CMIP	AK4	TPGS1
	HNRNPU	ZSWIM5	TRIM65
	MGAT5	NXF1	C18orf8
	DLG5	PLCD3	RHOT2
	CDC42EP2	TMEM143	ARMC5
	INCENP	MAML1	JDP2
	TNKS1BP1	NACC1	KLHL36
	MKI67	SLC25A44	CD63
	CIZ1	FAM189B	CARS2
	DYNLT1	SIK3	LOXL2
	TPBG	MED27	GSC
	NAF1	ZNF66	CSNK1G2
	POLR2D	PDXK	SUV420H2
	SNRNP200	PKNOX1	PCED1A
	ARF1	TUBBP5	KREMEN2
	SUSD4	C2orf81	RPL27
	ANP32E	RUNX1	HACL1
	PGD	UBE2Z	PRR7
	FOXK2	SYNJ1	ZNF428
	CSNK1D	DMTN	TMEM160
	PELP1	EDA	UBE2M
	PTRH2	DEDD	MNX1
	ABHD2	C11orf30	SSBP4
	SLC7A1	EIF5B	RPL36
	HADH	CLSTN2	GADD45G
	CENPE	WASF2	ABHD17A
	KIF11	EYA3	CDKN1C
	CENPO	SPPL3	FXR2
	KIF23	C9orf91	ATF4
	NRM	ZNF618	GFER
	ARHGEF39	CLDN12	KLF2
	UBAP2	KAT6B	MAP2K2
	SMPD4	ZDHHC5	L3HYPDH
	TEX2	SCAF4	RPL23
	TTYH3	ADAMTSL3	NT5C
	HNRNPA1	LARP1	WRNIP1
	ESPL1	ATP5J	PQLC1
	TROAP	C21orf91	RPS25
	RINT1	TNIK	STK11
	PRPF38A	DDAH1	SLC2A1
	YARS	CFDP1	STK25
	LDHA	UBP1	IGFBP2
	LAMTOR5	TMEM251	SPARC
	PSRC1	RASSF3	RPS12
	EMC7	BCL2L11	CD83
	MEN1	TMEM123	C12orf57
	MICAL2	C18orf25	AIP
	CNDP2	SETBP1	UNC119
	RFC3	MFSD6	FBXL15
	PTPRA	VPS26B	DVL1
	ERAL1	PIP4K2A	BRAT1
	EEFSEC	CABLES2	ADAP1
	RPA1	SOGA1	ELL
	NUP210	CPSF7	RABAC1
	RARA	EML3	CACTIN
	TNS4	TMEM138	SYDE1
	DIAPH1	SLX4IP	CCDC61
	TUBG1	C11orf49	TRMT1
	DNMT1	PPRC1	PLEKHJ1
	ZC3H4	EIF4EBP2	NFKBIB
	CEP85	POLR3A	TSTA3
	PAK4	SEC16A	KAT8
	JUND	NFIB	PYCARD
	PRKCSH	TERF1	METRN
	PARP2	SHROOM2	FAM173A
	E2F8	TMEM209	HAGHL
	DUT	ATXN7L1	NARFL
	LIF	SDK1	MLYCD
	PAICS	ZMYM4	AXIN1
	TUBBP1	WTAP	TAZ
	AHDC1	RNF44	PCSK1N
	PRR12	MYO10	ARFGAP1
	TUBGCP3	OCIAD2	SLCO4A1
	MKKS	KIAA0226	C20orf24
	HS3ST3B1	OSBPL11	TELO2
	MT2A	NXPE3	TRMU
	NUP153	OSBPL10	LGALS1
	MPHOSPH10	RQCD1	PPM1F
	STIL	ABCA12	ARVCF
	CIT	AFF3	GADD45B
	FTSJ2	ASXL2	TIMM13
	MRPS2	UBAP2L	C19orf26
	PHF19	C1orf56	FBXL19
	CNTRL	PI4KB	NUBP2
	DCLRE1B	SF3B4	DYNLL1
	KIF14	TOR1AIP1	ITPKC
	DARS2	ISG20L2	SLC25A24
	ARTN	PIGM	FSCN1
	ECE1	PRCC	LLGL2
	SRM	SDHC	SELO
	SCAMP3	SH3BGRL3	RHOBTB1
	FARSB	PADI3	CFAP20
	GORASP2	IFNAR1	PHRF1
	PASK	DPP9	PLEKHH3
	UXS1	NFIC	RASSF1
	SLC30A3	BRD4	PDZD4
	NCL	ZCCHC2	KIF26A
	SMC4	DYM	SBNO2
	UNC5A	TP53	GPC1
	PAPD7	ARRB2	CTDP1
	NT5DC3	G6PC3	CCDC85A
	CDCA3	CIRH1A	RELT
	FOXM1	KSR1	CYBA
	SYT10	TXNL4B	RCN1
	PTGES3	ARHGAP17	RPL26L1
	PVRL1	FTO	PKD1
	CCDC86	CRTC3	RPUSD1
	CCND1	PIF1	C19orf60
	CCDC34	TLE3	UPF1
	WHSC1	BAHD1	RP1-86D1.3
	GAR1	SRP14	CTA-280A3.2
	WFS1	GTF2A2	FUT8-AS1
	YWHAE	SORD	CTD-2396E7.11
	MPP2	AK7	FRMD6-AS1
	ERLIN1	SETD1B	CH17-360D5.3
	DNMBP	ANKRD52	ZNHIT3
	AKNA	SMARCC2	RP11-212P7.2
	SLC1A1	POC1B	TBX2-AS1
	BLVRA	INTS12	RP11-806H10.4
	TAF6	USO1	RP6-114E22.1
	LMBR1	CIR1	RN7SL648P
	APLP1	OLA1	RP11-556O9.3
	SLC1A5	SMARCAL1	LINC00667
	DOT1L	ACTR2	RPS7P1
	CLPTM1	TUBGCP4	RP11-81A22.5
	MCM4	RTF1	SUB1P3
	XYLT1	FXYD6	RP1-140K8.5
	NPRL3	MDC1	RP11-519C12.1
	FGD1	FOXP4	RP11-16E23.4
	PQBP1	LMX1B	NDUFA5P11
	PLP2	ANP32B	TUBB3
	DNTTIP1	SLC31A1	RP11-680H20.1
	APEX1	STXBP1	ZNF350
	FOXRED2	STAM	C21orf119
	TXN2	SAP130	CHMP1B
	XBP1	KAT7	WAC-AS1
	ZDHHC8	DCAF7	FLJ20021
	TECR	VEZF1	RP11-34P1.2
	HNRNPM	RAC1	RP11-30J20.1
	SETD1A	MED4	TRNP1
	SCD	TTLL4	KB-1507C5.2
	ITPR3	FHOD1	CCDC71L
	NUP188	NHSL1	RP11-809O17.1
	CBX5	B4GALNT1	SCARNA21
	DPYSL2	AGAP2	RP11-6N13.1
	SUPT16H	NAT10	RP11-37B2.1
	KIF4A	RNFT2	RP13-128O4.3
	AARS	MSI1	AC141928.1
	GANAB	PSAT1	SMIM20
	TPX2	BTF3L4	CTD-2290P7.1
	KHSRP	KCTD1	SCAMP1-AS1
	PSMC5	CDC73	UGT1A7
	SEPHS1	ARF3	RPL37P23
	MAST2	SORT1	ZNF487
	CHERP	BHLHE40	RP11-507E23.1
	CAD	NUMB	AP5Z1
	MRPL22	ATP13A3	RPS15AP24
	HSP90AA1	RTN3	RPL34P33
	TP73	SRRM1	SCARNA7
	MAP2K7	RFXAP	RPS15AP38
	GPATCH1	MMACHC	RGL2
	SPAG5	MTL5	HIPK1-AS1
	MCM6	RAB25	FAM103A2P
	MOCOS	WBP2	RP11-761E20.1
	GTSE1	UTP3	TPT1P9
	CA12	UBE2G1	GAS5
	NDE1	PER2	RP11-761N21.2
	SMC1A	HGNC:9982	RP1-122P22.2
	TCOF1	THAP1	RP11-22C8.1
	ATP11A	AOC2	SNHG7
	PRR11	PSME3	LYRM9
	YBX3	UBE4B	EEF1A1P3
	NDC1	PRRC2B	ANXA2P2
	BARX2	MLLT1	PPP1R2P3
	SPDL1	TULP4	RPS18
	METTL1	XPO7	TOB1-AS1
	DEPDC1B	GNL3L	RP11-470P21.2
	POLR3B	HDHD1	ATF4P3
	ELOVL5	ASH2L	TLE1P1
	GTF2IRD1	RHBDF2	IGBP1P1
	YBX2	REEP5	AC022431.1
	ARHGAP33	THAP10	MEMO1P1
	KRT123P	PODXL	TLK2P1
	RP11-617F23.2	HIP1	ELFN1
	LINC00936	METTL16	RBMS1P1
	RP3-368A4.6	SMARCA4	EIF4A2P4
	CTB-167G5.6	BCL11B	RP11-191L9.4
	RP11-53B2.2	HIVEP3	AL590762.6
	RP11-319G9.3	HNRNPH2	OSER1-AS1
	DOCK11P1	NUP214	NUTM2A-AS1
	RP11-705C15.3	NSRP1	LINC00152
	RP11-705C15.2	PLAGL2	AC079354.3
	SNHG18	STK35	FAM45B
	CTD-2139B15.5	MED1	RPS18P9
	LINC01213	PPDPF	RP3-340B19.2
	CDKN2B-AS1	GTF3C4	RSL24D1P1
	ZSCAN31	GGA3	RPS10P3
	RNF224	GOT2	TPT1P4
	AC093673.5	ATXN1	BX322557.10
	AC023137.2	SSR1	MYL5
	AP001626.1	XPO5	RP11-198M15.1
	RP11-513I15.6	SNRNP27	UBE2QL1
	LINC00365	MTRR	RP11-480I12.5
	RP11-216N14.7	RAB22A	METTL12
	ARIH2OS	NCOA5	FIS1
	CLDN9	PIGT	CTD-3035D6.1
	ANXA2P1	TTPAL	DIO2
	PSMB10	ZC3H13	ZNF155
	C2orf72	SPRYD7	TBC1D8
	ZFP2	CD97	NFKBIL1
	ZNF433	VPS26A	HSPA1A
	CD47	HNRNPA2B1	C6orf48
	MME	ZMIZ2	NEU1
	TPK1	KIAA1191	RING1
	CD55	NAA50	SELM
	APOD	FAM117A	RPL10A
	DPYD	TRIM25	FAM179B
	ERC2	SORBS3	TXNRD1
	EPOR	PAIP2	RPS6KL1
	SOWAHB	FAM98A	S100A6
	PRKG1	ATL2	ZNF347
	MAPK11	DLST	ZNF823
	TMEM105	TTLL5	GSTK1
	MROH2A	NEK9	ARRDC1
	FAM110C	DENND1A	TLE1
	PDE4B	FAM206A	ZNF140
	GCNT4	UBN1	C9orf163
	DMRTA1	VAMP8	CLDN4
	BAK1P1	SPCS2	RPL10AP2
	NBEA	CREB1	NOXA1
	C2orf54	CDK18	NANOS1
	PTGER4	PINK1-AS	MAPK12
	HOPX	SSX2IP	MEIS3P2
	SH3TC2	CAPZA1	CYHR1
	EFNA1	KIAA1324	C17orf82
	LDLRAD4	ZNF142	ZDHHC17
	GFRA2	OTX1	FSCN2
	DDIT4	TTC31	WWOX
	PSCA	KPNA1	RPL12P4
	ACAA2	EHHADH	SMYD3
	UGT1A6	DROSHA	TARSL2
	CCNDBP1	BRD8	SOCS3
	CCDC68	DAP	CCSER1
	CLEC3A	GLTSCR1L	TACSTD2
	AK8	TBP	UPP1
	C10orf10	ZBTB24	RGS6
	ARHGAP12	SOBP	ANXA2
	EDIL3	E2F3	YBEY
	CAMK2N1	PPARD	EXT1
	ABCG1	TDP2	HKR1
	FBXO32	NOP2	ZNF707
	PSD3	CYP27B1	SLC26A11
	PGM5	ASIC1	MB21D2
	PID1	NAA40	RP1-278E11.3
	PLA2R1	EIF4G2	TRNAU1AP
	ACOXL	KLF3	SEPW1
	PARP8	KIAA1211	OPLAH
	TMEM45B	FOXN1	P4HTM
	PLIN2	COL1A1	ZFAND2A
	DOCK11	GOSR1	GALNT11
	HAPLN1	RNF167	LRRC75B
	ATP10D	MTMR4	RPS27
	CSRNP1	CASC3	RABEP2
	DUSP10	GIT1	PTRF
	RFX5	RPL28	ZFAS1
	ARSG	SUFU	FZD8
	SCRN2	SEC23IP	VSIG10
	ADAMTS18	GATA3	BASP1
	ANXA3	GLI3	DDIT3
	SLC31A2	TSPAN13	ZNF266
	TNS3	CEP41	RCE1
	HILPDA	RBM28	KIAA1919
	CTSL	CASP2	MIR4435-1HG
	CACNG6	OGDH	EGFL7
	SAT1	SIPA1L3	SMPDL3A
	MYO1B	ATP13A1	RPS7
	FGD3	LSR	PWWP2B
	PCSK2	JAK3	ENC1
	ATP8A1	CARD8	ZNF524
	DUSP1	KDELR1	CHST11
	TGFB3	HNRNPUL1	JUNB
	CTGF	NUMBL	TSNARE1
	RND3	MED26	CHRNB1
	KYNU	SF3A2	P2RY1
	IL1R1	EIF3J	ZNF32
	CLIP4	GSPT1	RFNG
	GRB14	USP10	ASPSCR1
	EPB41L5	MON1B	FAM110B
	HES1	ESRP2	ATP5I
	FGF12	CTCF	PXDC1
	PDE8B	MGRN1	STX18
	HBEGF	NXT2	ULK4
	ING4	TBL1X	DAPK3
	FAM149A	RNF24	AKIP1
	VTN	CDC25B	ILK
	RASD1	NFATC2	ALKBH3
	PLA2G4C	PCIF1	LARP6
	ASAH1	RIN3	PTPLA
	BMF	KIAA0586	CASP7
	GDPD3	TIMM9	COMTD1
	CAB39L	CNIH1	KLHDC2
	PTK6	FKBP3	CDK5
	SALL4	ZBED4	PEX2
	BIK	HMGXB4	MIOS
	PIK3IP1	CYB5R3	RELL2
	IZUMO4	RAB36	SLU7
	TGFB2	GTPBP1	RYK
	ASAP3	TCF20	RPL22L1
	VPS9D1	CRYBB2P1	TMEM183A
	NTN4	SF3A1	FSTL1
	CLEC2D	SMARCB1	GPR155
	LIMA1	SNAP29	PACRGL
	RAB27B	MYO9B	INHBB
	SERPINB1	MAST3	PQLC3
	SAMD4A	RAB18	C1orf115
	SNAI2	ABL1	ATF3
	MVP	HNRNPH3	AMDHD2
	ARSD	HSP90AB1	SPSB3
		WAC	RPL26
		PSMD5	LEMD2
		ARCN1	ACOX1
		NUP50	MGAT4B
		AGO1	RALGDS
		SEMA6A	MORC3
		SLC7A8	PINK1
		PAPOLA	USF1
		RCOR1	ZFAND2B
		GMIP	FAM92A1P1
		MAVS	EIF4A2
		NSFL1C	PPP2R2B
		CNOT3	RHOC
		TFAP2C	USP25
		GNAS	CYP2U1
		OGFOD1	RABGEF1
		ALG9	C6orf57
		EIF2AK1	ZDHHC7
		BCORL1	FAM49B
		WBP11	CCDC50
		LYRM2	SLC25A4
		C5orf22	BTBD11
		SRCAP	UBC
		CIC	LYPD6B
		SENP1	PARD3
		CDC14A	SH3GLB2
		REXO1	AUH
		CBFA2T2	CDKN2A
		TULP3	NAPRT
		ARAF	AC004453.8
		PTPN23	FBXO38
		SLC25A40	TNFAIP8
		SIDT1	PLK2
		LPHN1	RPL37
		PABPC1	PLAC8
		BCL3	TRPC1
		NUCKS1	VGLL4
		KIF2A	RHOB
		POLR1A	RIT1
		TBC1D25	SMYD2
		COASY	TUFT1
		NEO1	EVA1B
		NFYC	WTIP
		SMARCD1	COL6A2
		FOXJ2	TMC6
		SPEN	SAT2
		ZNF275	GALNT1
		MED29	BCAS3
		EPN1	DEF8
		ATP2B4	IRF8
		ZNF280C	LMBR1L
		USP36	PDE5A
		FAM168A	RPS24
		FNIP2	TMPRSS13
		R3HDM1	SYTL2
		FAM120A	BPHL
		JADE2	ATP6V1G1
		NUP160	COG3
		EHD2	ISCU
		DEF6	NT5E
		ERP44	TMEM165
		ZFP64	CDK7
		MAMLD1	TPT1
		ANGEL1	TRIM47
		WIZ	LGALS3
		CLCN6	COX7B
		IDS	SLC35D2
		MLXIPL	ARHGEF16
		SEC62	POMT1
		NFIX	EGLN3
		JARID2	EAPP
		AP2B1	AJUBA
		PDK2	PRKRIP1
		PRKAR2B	SYNGR3
		LIG3	ATG14
		ST7	NECAB3
		RP11-33E12.2	BFSP1
		ZNF8	SDCBP2
		MARCKS	NDUFA1
		PCGF2	IRF1
		RP5-1125A11.7	TBCC
		MLLT6	PREX1
		NATD1	ENKD1
		DCP1A	SLC12A4
		PCDHB16	OBSL1
		RP11-284F21.10	ACSL3
		NUDT3	MXD4
		RP11-428J1.5	NMI
		RP3-467N11.2	RAB9A
		MTRNR2L12	PFDN5
		RP11-710M11.1	OPTN
		RP1-228H13.5	ACOT9
		RP11-57H14.4	CALD1
		CCPG1	MTIF3
		RP5-882C2.2	CAT
		RP11-226L15.5	ZNF211
		AC083843.1	CLU
		RP11-125H8.1	CCDC53
		ZNF253	DNAJC15
		POLR2M	IFIT2
		ZNF260	ABCG2
		TUG1	MYL12B
		RP11-158K1.3	FBXL5
		RP11-46H11.3	RAB32
		MTATP6P1	TNFAIP3
		ZNF585B	SYF2
		ZNF512	IRF6
		RPS4XP14	FAAH
		C7orf73	RGS2
		PRAF2	FBXO2
		RPL37P6	COQ10B
		CD302	EFEMP1
		PCDHGC3	MOGS
		RP3-347M6.2	NRBP1
		MIR6723	TP53I3
		S100A11P1	ACTR1B
		RP11-32B5.1	C3orf52
		LINC01278	SNX4
		SCAMP4	TFDP2
		MTND2P28	CRBN
		UBE2D3P2	DBN1
		RP11-700P18.2	ATP6V0E1
		DAZAP2P1	FAM184A
		AL662800.1	DSE
		CEBPZOS	SPSB2
		HOMEZ	STX2
		UBXN2B	PUS3
		USP8P1	DTX4
		UBE2V1P2	KLHL5
		ZNF134	RPL34
		NRAS	INPP4B
		HSP90AB2P	LAMTOR3
		PRR13	OCIAD1
		PPP1R11	DKK1
		PPP1R10	PLGRKT
		BAG6	ACTR3C
		MBD5	SPAM1
		AGPAT1	HBP1
		HLA-DMA	LENG1
		PHACTR4	CAPS
		DCAF12	MEIS3
		FOXJ3	BBC3
		ZNF652	FAM32A
		NBR2	KLC3
		PARVA	RHOV
		SYNGAP1	MPG
		NOL4L	NME3
		KCTD21	PLLP
		MSL1	ELMO3
		FAM122A	WDR13
		C17orf97	RIOK3
		CHP1	MYL12A
		PCDHB13	FERMT1
		TAF9B	ARFRP1
		TSPYL4	PFDN4
		KIAA1598	IFT52
		BCL9L	NFKBIA
		ZFP36L1	KHNYN
		PBX1	SGSM3
		LMLN	PDGFB
		NR2F2	PPP6R2
		PURA	MMP11
		RBM43	RASSF7
		OSBP2	MISP
		ZNF438	2020-03-02
		FHL3	MYL6
		BCOR	SCFD1
		DAZAP2	EXOC1
		SRPR	GNPTG
		PLCB1	ARHGAP4
		RFX7	IGBP1
		YOD1	PPP1R15A
		PAK2	CHMP5
		ZNF609	NOA1
		OAZ2	MCCC1
		SERTAD2	SLC25A43
		MYADM	DYNC1I2
		RAD23A	MCAM
		SAMD4B	ARHGEF10L
		GRINA	FERMT2
		ASB8	ARHGAP10
		ZBTB33	WIPI1
		KIAA2018	PRKCZ
		LYSMD3	FAM107B
		RAB6A	GLP2R
		TP53I11	OAT
		TRAF6	BCAT1
		SEZ6L2	YIPF1
		SNX33	TRAF1
		DAG1	JKAMP
		FAM222B	WWC3
		RELA	RETSAT
		ZFAND4	SPATA7
		ARNT2	MRI1
		MOB3A	SH3YL1
		ZBTB26	TMSB10
		ATF7	PRKCH
		NPAS2	FYN
		METTL7B	RPS20
		SMAD1	TNFRSF12A
		SIK2	ZNF263
		ANTXR1	ITGA3
		MMGT1	ICA1
		MECP2	SCYL3
		ZBTB5
		ZSWIM1
		FILIP1L
		BMI1
		MAPK1IP1L
		SETD5
		C15orf39
		MBD6
		ZNF592
		CRABP1
		TPP1
		TRIM44
		STXBP4
		BTRC
		SALL2
		CCDC186
		TMEM63C
		CFL2
		OSR2
		GPER1
		RAD21
		UBLCP1
		METAP1
		APBB2
		RBM47
		FAM175A
		TGFA
		S100A11
		RPRD2
		ACP6
		BROX
		NCSTN
		KIAA1522
		SEPN1
		SYVN1
		LSM12
		ZNF385A
		DVL3
		CRTC2
		ADAR
		ZNF362
		EFCAB14
		TMEM69
		ELK4
		COPG2
		SPATA2
		CNOT11
		CUL4B
		TAB3
		RNF111
		SSBP3
		NMNAT2
		FBRS
		BAG4
		WHAMM
		ELMSAN1
		OXA1L
		ATP6V1C1
		APOOL
		PPP2R5E
		ASAP1
		MARVELD2
		DCP1B
		SEC24D
		TIRAP
		TCF7L2
		CCDC120
		SLC16A2
		NCEH1
		ARL6IP5
		IQSEC1
		PLEKHA6
		SOX13
		EPHX1
		GATAD2B
		NUP210L
		GOLPH3L
		POGZ
		ARNT
		PRUNE
		CTTNBP2NL
		PRKACB
		WDTC1
		CCDC97
		ZNF750
		ARHGDIA
		SSH2
		PML
		PTGR2
		SCAF11
		ETV6
		PARP16
		SPPL2A
		SECISBP2L
		USP8
		TACC2
		DBT
		MAP2K5
		ATAT1
		TFAP2A
		RNF38
		GOLGA1
		ZFHX2
		SP110
		RC3H1
		PRRG4
		PHF21A
		EPHA7
		ARHGAP32
		ZCCHC11
		DPF2
		TMEM254
		DCTN4
		ALDH3B2
		CC2D1A
		MCCC2
		PIAS3
		WDR44
		NDFIP1
		GSE1
		LATS1
		PRRG1
		FOXA1
		PTPN12
		PNKD
		FBXL16
		ZNF384
		HECTD3
		AMOT
		MMP24-AS1
		DYNLRB1
		NRSN2
		SLC25A23
		RUNX2
		ZNF391
		PACSIN1
		LYPD3
		POF1B
		TRIM24
		ANXA11
		CEP89
		PROSER1
		KIAA1217
		PPP6C
		TRIM32
		C1orf198
		SATB2
		CCNI
		ARID1A
		CTBS
		PRDM2
		SMG7
		MEF2D
		BCL9
		AAK1
		MOB4
		IGFBP5
		FOXP1
		CBLB
		ICK
		ATN1
		RAB5B
		MANSC1
		ELK3
		TENC1
		PPFIBP1
		EXPH5
		UBE4A
		C11orf63
		SC5D
		GAB1
		PHF12
		EFNB3
		DLX4
		PEX12
		CAMTA2
		FBXL20
		TSPAN14
		ZMIZ1
		CCDC6
		GBF1
		SFXN3
		CCSER2
		COBL
		CBLL1
		GSK3A
		HPN
		LPPR2
		CEACAM5
		MRPL4
		CHRAC1
		ESRP1
		RAB2A
		NIPAL2
		TAF1C
		FA2H
		VAC14
		ZNF629
		KLF5
		RNMT
		TM9SF4
		ZMYND8
		KIAA0247
		EP300
		2020-09-03
		SUSD2
		BRPF3
		IKZF5
		RFFL
		PLEKHG2
		FXYD5
		PXN
		DZANK1
		PPP1R13B
		EPB41L1
		RBM22
		SMAP2
		PCDHGA2
		DLGAP4
		CNOT4
		RABL2B
		XAB2
		BAZ2A
		RAB7A
		SLC24A1
		NFATC3
		MARK2
		PRKACA
		MNT
		MEF2A
		SYT1
		EVI5
		TRAM2
		CS
		SZRD1
		FOXN3
		FAM65A
		TIMP2
		PIAS1
		ATP6V0A1
		KPNA6
		TCEB3
		MGST1
		MARK4
		PHTF2
		KMT2E
		SKAP2
