# Supplementary material for: Epigenetic and transcriptome responsiveness to ER modulation by tissue selective estrogen complexes in breast epithelial and breast cancer cells
Source: PLoS One. 2022 Jul 21;17(7):e0271725. doi: 10.1371/journal.pone.0271725 (PMC9302754; doi:10.1371/journal.pone.0271725)
Supplement: S2 Table — (XLS) [file pone.0271725.s006.xls]

## Sheet: inhibited
#hypeR	v1.5.0
#Signature Head	ST7,LIG3,PRKAR2B,PDK2,AP2B1,JARID2
#Signature Size	1010
#Signature Type	symbols
#Genesets	REACTOME v70.0
#Background	50000
#P-Value	1
#FDR	0.001
#Test	hypergeometric
#Power	1
#Absolute	FALSE
label	pval	fdr	signature	geneset	overlap	background	hits
mRNA Splicing - Major Pathway	2e-11	3.1e-08	1010	180	22	50000	CASC3,CPSF7,CSTF2T,CWC22,HNRNPA2B1,HNRNPH2,HNRNPUL1,PAPOLA,PRCC,PRPF8,RBM22,RNPS1,SF1,SF3A1,SF3A2,SF3B3,SF3B4,SNRNP27,SRRM1,SRRM2,WBP11,XAB2
RUNX1 interacts with co-factors whose precise effect on RUNX1 targets is not known	4e-08	3.2e-05	1010	37	9	50000	ARID1A,BMI1,EP300,RUNX1,SMARCA4,SMARCB1,SMARCC1,SMARCC2,SMARCD1
Transcriptional regulation of white adipocyte differentiation	1.3e-07	6.8e-05	1010	84	12	50000	EP300,KLF5,MED1,MED26,MED27,MED29,MED4,NCOA6,NR2F2,RELA,SREBF2,TBL1X
SUMOylation of chromatin organization proteins	2.3e-07	9.3e-05	1010	58	10	50000	BMI1,HDAC2,NUP160,NUP214,NUP50,PCGF2,PIAS1,POM121,POM121C,SATB2
SUMOylation of DNA damage response and repair proteins	4.3e-07	0.00014	1010	77	11	50000	BMI1,MDC1,NUP160,NUP214,NUP50,PCGF2,PIAS1,PML,POM121,POM121C,RAD21
PPARA activates gene expression	7.7e-07	0.0002	1010	117	13	50000	ARNT,ARNT2,EP300,MED1,MED26,MED27,MED29,MED4,NCOA6,NFYC,NPAS2,SREBF2,TBL1X
COPI-mediated anterograde transport	9.3e-07	0.00021	1010	83	11	50000	ARCN1,ARF3,BET1L,CAPZA1,COPG2,DCTN4,DYNLL2,GBF1,GOSR1,KDELR1,USO1
Deactivation of the beta-catenin transactivating complex	1.7e-06	0.00031	1010	42	8	50000	ASH2L,BCL9,BCL9L,BTRC,PYGO2,SOX13,TCF7L2,TLE3
Transcriptional activation of mitochondrial biogenesis	1.7e-06	0.00031	1010	56	9	50000	CREB1,CRTC2,CRTC3,HCFC1,MED1,MEF2D,NCOA6,PPRC1,TBL1X
CD209 (DC-SIGN) signaling	2.8e-06	0.00042	1010	21	6	50000	EP300,NRAS,PAK2,PRKACA,PRKACB,RELA
Regulation of MECP2 expression and activity	2.9e-06	0.00042	1010	32	7	50000	AGO1,CREB1,HDAC2,MECP2,PRKACA,SIN3A,TBL1X
Signaling by BRAF and RAF fusions	4.8e-06	0.00063	1010	63	9	50000	ARAF,ARRB2,BCL2L11,CLCN6,ESRP1,KSR1,NRAS,TRIM24,YWHAB
TRAF6 mediated NF-kB activation	6.6e-06	0.00076	1010	24	6	50000	AGER,MAVS,NKIRAS2,RELA,TRAF6,TRIM25
Neutrophil degranulation	6.8e-06	0.00076	1010	479	26	50000	ACTR2,ATP6V0A1,CD97,CPNE1,CYB5R3,DDX3X,ERP44,HSP90AB1,MGST1,NCSTN,NRAS,PDXK,PRKCD,PSMD12,RAB18,RAB5B,RAB6A,RAB7A,RAC1,S100A11,SLCO4C1,SNAP29,SRP14,TIMP2,TSPAN14,VAMP8
Estrogen-dependent gene expression	7.3e-06	0.00077	1010	122	12	50000	AGO1,EP300,FOXA1,GATA3,GTF2A2,HSP90AB1,MED1,RAD21,RUNX1,TBP,TGFA,TLE3
Deadenylation of mRNA	8.5e-06	0.00084	1010	25	6	50000	CNOT11,CNOT3,CNOT4,PABPC1,RQCD1,ZCCHC11

## Sheet: tempered
#hypeR	v1.5.0
#Signature Head	SLC29A1,EREG,BUB1B,AC022182.2,KIFC1,KIF24
#Signature Size	559
#Signature Type	symbols
#Genesets	REACTOME v70.0
#Background	50000
#P-Value	1
#FDR	0.001
#Test	hypergeometric
#Power	1
#Absolute	FALSE
label	pval	fdr	signature	geneset	overlap	background	hits
Separation of Sister Chromatids	1.2e-11	1.5e-08	559	171	17	50000	BUB1B,CDCA5,CDCA8,CENPE,CENPO,CKAP5,ESPL1,INCENP,NDE1,NUDC,PLK1,PSMB10,PSMC5,SMC1A,SPC25,SPDL1,ZWILCH
Resolution of Sister Chromatid Cohesion	1.9e-11	1.5e-08	559	107	14	50000	BUB1B,CDCA5,CDCA8,CENPE,CENPO,CKAP5,INCENP,NDE1,NUDC,PLK1,SMC1A,SPC25,SPDL1,ZWILCH
RHO GTPases Activate Formins	1e-10	3.8e-08	559	121	14	50000	BUB1B,CDCA8,CENPE,CENPO,CKAP5,DIAPH1,FMNL3,INCENP,NDE1,NUDC,PLK1,SPC25,SPDL1,ZWILCH
Estrogen-dependent gene expression	1.2e-10	3.8e-08	559	122	14	50000	BCL2,CCND1,GREB1,HIST1H2BM,HIST1H2BN,HSP90AA1,JUND,KPNA2,NR5A2,NRIP1,PGR,POLR2D,PTGES3,SMC1A
Recruitment of mitotic centrosome proteins and complexes	1.2e-10	3.8e-08	559	81	12	50000	CDK11B,CKAP5,CNTRL,CSNK1D,HSP90AA1,NDE1,PLK1,SFI1,TUBB,TUBG1,TUBGCP3,YWHAE
AURKA Activation by TPX2	5.1e-10	1.3e-07	559	72	11	50000	CKAP5,CNTRL,CSNK1D,HSP90AA1,NDE1,PLK1,SFI1,TPX2,TUBB,TUBG1,YWHAE
Amplification of signal from unattached kinetochores via a MAD2 inhibitory signal	7.1e-10	1.6e-07	559	94	12	50000	BUB1B,CDCA8,CENPE,CENPO,CKAP5,INCENP,NDE1,NUDC,PLK1,SPC25,SPDL1,ZWILCH
Recruitment of NuMA to mitotic centrosomes	1.6e-09	3.2e-07	559	80	11	50000	CKAP5,CNTRL,CSNK1D,HSP90AA1,NDE1,PLK1,SFI1,TUBB,TUBG1,TUBGCP3,YWHAE
Loss of Nlp from mitotic centrosomes	5.3e-09	9.3e-07	559	69	10	50000	CKAP5,CNTRL,CSNK1D,HSP90AA1,NDE1,PLK1,SFI1,TUBB,TUBG1,YWHAE
Anchoring of the basal body to the plasma membrane	1.3e-08	2e-06	559	97	11	50000	CKAP5,CNTRL,CSNK1D,HSP90AA1,KIF24,NDE1,PLK1,SFI1,TUBB,TUBG1,YWHAE
SUMOylation of DNA damage response and repair proteins	1.6e-08	2.3e-06	559	77	10	50000	BRCA1,NDC1,NUP153,NUP188,NUP205,NUP210,NUP62,RNF168,RPA1,SMC1A
SUMOylation of DNA replication proteins	4.2e-08	5.5e-06	559	46	8	50000	CDCA8,INCENP,NDC1,NUP153,NUP188,NUP205,NUP210,NUP62
Regulation of PLK1 Activity at G2/M Transition	5.2e-08	6.3e-06	559	87	10	50000	CKAP5,CNTRL,CSNK1D,HSP90AA1,NDE1,PLK1,SFI1,TUBB,TUBG1,YWHAE
Transcriptional regulation by small RNAs	1.9e-07	2.1e-05	559	76	9	50000	HIST1H2BM,HIST1H2BN,NDC1,NUP153,NUP188,NUP205,NUP210,NUP62,POLR2D
Vpr-mediated nuclear import of PICs	2.8e-07	3e-05	559	40	7	50000	BANF1,NDC1,NUP153,NUP188,NUP205,NUP210,NUP62
Regulation of TP53 Activity through Phosphorylation	9.8e-07	9.6e-05	559	92	9	50000	BRCA1,MAPK11,RFC3,RPA1,SUPT16H,TAF3,TAF6,TOPBP1,TPX2
Viral Messenger RNA Synthesis	1.2e-06	0.00011	559	49	7	50000	NDC1,NUP153,NUP188,NUP205,NUP210,NUP62,POLR2D
Defective TPR may confer susceptibility towards thyroid papillary carcinoma (TPC)	1.3e-06	0.00011	559	32	6	50000	NDC1,NUP153,NUP188,NUP205,NUP210,NUP62
Regulation of Glucokinase by Glucokinase Regulatory Protein	1.3e-06	0.00011	559	32	6	50000	NDC1,NUP153,NUP188,NUP205,NUP210,NUP62
Nuclear import of Rev protein	2e-06	0.00015	559	34	6	50000	NDC1,NUP153,NUP188,NUP205,NUP210,NUP62
snRNP Assembly	2.1e-06	0.00016	559	53	7	50000	GEMIN4,NDC1,NUP153,NUP188,NUP205,NUP210,NUP62
SUMOylation of SUMOylation proteins	2.3e-06	0.00016	559	35	6	50000	NDC1,NUP153,NUP188,NUP205,NUP210,NUP62
Transport of the SLBP independent Mature mRNA	2.3e-06	0.00016	559	35	6	50000	NDC1,NUP153,NUP188,NUP205,NUP210,NUP62
Nuclear Pore Complex (NPC) Disassembly	2.8e-06	0.00017	559	36	6	50000	NDC1,NUP153,NUP188,NUP205,NUP210,NUP62
Rev-mediated nuclear export of HIV RNA	2.8e-06	0.00017	559	36	6	50000	NDC1,NUP153,NUP188,NUP205,NUP210,NUP62
Transport of the SLBP Dependant Mature mRNA	2.8e-06	0.00017	559	36	6	50000	NDC1,NUP153,NUP188,NUP205,NUP210,NUP62
Transport of Ribonucleoproteins into the Host Nucleus	3.3e-06	0.00019	559	37	6	50000	NDC1,NUP153,NUP188,NUP205,NUP210,NUP62
Processing of DNA double-strand break ends	3.7e-06	0.0002	559	81	8	50000	BRCA1,HIST1H2BM,HIST1H2BN,RFC3,RNF168,RPA1,TIMELESS,TOPBP1
NEP/NS2 Interacts with the Cellular Export Machinery	3.9e-06	0.0002	559	38	6	50000	NDC1,NUP153,NUP188,NUP205,NUP210,NUP62
SUMOylation of chromatin organization proteins	3.9e-06	0.0002	559	58	7	50000	CBX5,NDC1,NUP153,NUP188,NUP205,NUP210,NUP62
COPI-dependent Golgi-to-ER retrograde traffic	4.4e-06	0.00022	559	83	8	50000	ARF1,CENPE,KIF11,KIF18B,KIF23,KIF4A,KIFC1,RINT1
Regulation of HSF1-mediated heat shock response	4.4e-06	0.00022	559	83	8	50000	NDC1,NUP153,NUP188,NUP205,NUP210,NUP62,RPA1,YWHAE
SUMOylation of ubiquitinylation proteins	4.5e-06	0.00022	559	39	6	50000	NDC1,NUP153,NUP188,NUP205,NUP210,NUP62
Rho GTPase cycle	4.7e-06	0.00022	559	141	10	50000	ARHGAP11A,ARHGAP11B,ARHGAP12,ARHGAP33,ARHGEF39,DEPDC1B,FGD1,FGD3,STARD8,TIAM1
Condensation of Prometaphase Chromosomes	4.8e-06	0.00022	559	11	4	50000	NCAPD2,NCAPG,NCAPH,SMC4
Estrogen-dependent nuclear events downstream of ESR-membrane signaling	6.1e-06	0.00027	559	24	5	50000	AREG,BCL2,CCND1,EREG,HBEGF
Transport of Mature mRNA Derived from an Intronless Transcript	7.1e-06	0.0003	559	42	6	50000	NDC1,NUP153,NUP188,NUP205,NUP210,NUP62
Kinesins	9.4e-06	0.00039	559	44	6	50000	CENPE,KIF11,KIF18B,KIF23,KIF4A,KIFC1
SUMOylation of RNA binding proteins	1.4e-05	0.00056	559	47	6	50000	NDC1,NUP153,NUP188,NUP205,NUP210,NUP62
Transport of Mature mRNA derived from an Intron-Containing Transcript	2e-05	0.00078	559	74	7	50000	MAGOH,NDC1,NUP153,NUP188,NUP205,NUP210,NUP62
ISG15 antiviral mechanism	2.4e-05	0.00091	559	76	7	50000	KPNA2,NDC1,NUP153,NUP188,NUP205,NUP210,NUP62

## Sheet: activated
#hypeR	v1.5.0
#Signature Head	UPF1,C19orf60,RPUSD1,PKD1,RPL26L1,RCN1
#Signature Size	763
#Signature Type	symbols
#Genesets	REACTOME v70.0
#Background	50000
#P-Value	1
#FDR	0.001
#Test	hypergeometric
#Power	1
#Absolute	FALSE
label	pval	fdr	signature	geneset	overlap	background	hits
Nonsense Mediated Decay (NMD) independent of the Exon Junction Complex (EJC)	1.6e-14	2.5e-11	763	100	18	50000	RPL10A,RPL12,RPL22L1,RPL23,RPL26,RPL26L1,RPL27,RPL34,RPL36,RPL37,RPS12,RPS18,RPS20,RPS24,RPS25,RPS27,RPS7,UPF1
Peptide chain elongation	7.8e-14	6.2e-11	763	94	17	50000	RPL10A,RPL12,RPL22L1,RPL23,RPL26,RPL26L1,RPL27,RPL34,RPL36,RPL37,RPS12,RPS18,RPS20,RPS24,RPS25,RPS27,RPS7
Eukaryotic Translation Termination	1.6e-13	6.3e-11	763	98	17	50000	RPL10A,RPL12,RPL22L1,RPL23,RPL26,RPL26L1,RPL27,RPL34,RPL36,RPL37,RPS12,RPS18,RPS20,RPS24,RPS25,RPS27,RPS7
Selenocysteine synthesis	1.6e-13	6.3e-11	763	98	17	50000	RPL10A,RPL12,RPL22L1,RPL23,RPL26,RPL26L1,RPL27,RPL34,RPL36,RPL37,RPS12,RPS18,RPS20,RPS24,RPS25,RPS27,RPS7
L13a-mediated translational silencing of Ceruloplasmin expression	2.3e-13	7.1e-11	763	116	18	50000	EIF4A2,RPL10A,RPL12,RPL22L1,RPL23,RPL26,RPL26L1,RPL27,RPL34,RPL36,RPL37,RPS12,RPS18,RPS20,RPS24,RPS25,RPS27,RPS7
GTP hydrolysis and joining of the 60S ribosomal subunit	2.7e-13	7.1e-11	763	117	18	50000	EIF4A2,RPL10A,RPL12,RPL22L1,RPL23,RPL26,RPL26L1,RPL27,RPL34,RPL36,RPL37,RPS12,RPS18,RPS20,RPS24,RPS25,RPS27,RPS7
Viral mRNA Translation	3.2e-13	7.2e-11	763	102	17	50000	RPL10A,RPL12,RPL22L1,RPL23,RPL26,RPL26L1,RPL27,RPL34,RPL36,RPL37,RPS12,RPS18,RPS20,RPS24,RPS25,RPS27,RPS7
Nonsense Mediated Decay (NMD) enhanced by the Exon Junction Complex (EJC)	4.2e-13	8.3e-11	763	120	18	50000	RPL10A,RPL12,RPL22L1,RPL23,RPL26,RPL26L1,RPL27,RPL34,RPL36,RPL37,RPS12,RPS18,RPS20,RPS24,RPS25,RPS27,RPS7,UPF1
Formation of a pool of free 40S subunits	6.1e-13	1.1e-10	763	106	17	50000	RPL10A,RPL12,RPL22L1,RPL23,RPL26,RPL26L1,RPL27,RPL34,RPL36,RPL37,RPS12,RPS18,RPS20,RPS24,RPS25,RPS27,RPS7
SRP-dependent cotranslational protein targeting to membrane	4.2e-12	6.7e-10	763	119	17	50000	RPL10A,RPL12,RPL22L1,RPL23,RPL26,RPL26L1,RPL27,RPL34,RPL36,RPL37,RPS12,RPS18,RPS20,RPS24,RPS25,RPS27,RPS7
Major pathway of rRNA processing in the nucleolus and cytosol	1.3e-10	1.8e-08	763	189	19	50000	RIOK3,RPL10A,RPL12,RPL22L1,RPL23,RPL26,RPL26L1,RPL27,RPL34,RPL36,RPL37,RPS12,RPS18,RPS20,RPS24,RPS25,RPS27,RPS7,SENP3
Regulation of expression of SLITs and ROBOs	3.2e-10	4.2e-08	763	177	18	50000	RPL10A,RPL12,RPL22L1,RPL23,RPL26,RPL26L1,RPL27,RPL34,RPL36,RPL37,RPS12,RPS18,RPS20,RPS24,RPS25,RPS27,RPS7,UBC
Rho GTPase cycle	2.9e-07	3.5e-05	763	141	13	50000	ARHGAP10,ARHGAP4,ARHGDIG,ARHGEF10L,ARHGEF16,HMHA1,PREX1,RHOB,RHOBTB1,RHOC,RHOT2,RHOV,SYDE1
Ribosomal scanning and start codon recognition	3.6e-06	0.00038	763	60	8	50000	EIF4A2,RPS12,RPS18,RPS20,RPS24,RPS25,RPS27,RPS7
Translation initiation complex formation	3.6e-06	0.00038	763	60	8	50000	EIF4A2,RPS12,RPS18,RPS20,RPS24,RPS25,RPS27,RPS7
Neddylation	4e-06	0.00039	763	235	15	50000	ANKRD9,FBXL15,FBXL19,FBXL5,FBXO2,FBXW5,KLHL21,KLHL5,OBSL1,SOCS3,SPSB2,SPSB3,SPSB4,UBC,UBE2M
