# Supplementary material for: Epigenetic and transcriptome responsiveness to ER modulation by tissue selective estrogen complexes in breast epithelial and breast cancer cells
Source: PLoS One. 2022 Jul 21;17(7):e0271725. doi: 10.1371/journal.pone.0271725 (PMC9302754; doi:10.1371/journal.pone.0271725)
Supplement: S3 Table — (CSV) [file pone.0271725.s007.csv]

cluster_1	cluster_2	cluster_3	cluster_4	cluster_5	cluster_6	cluster_7	cluster_8	cluster_9	cluster_10	cluster_11	cluster_12	cluster_13	cluster_14	cluster_15	cluster_16
RP11-107N15.1	ZBTB10	DSCAS	F8A2	ZNF572	RGS20	AC005618.6	DUX4L7	SALL1	BSCL2	RIMKLA	SERPINB9	ZNF354C	RNVU1-7	GPRC5B	RP11-14N7.2
NFIL3	SLC9A2	EFNA5	SET	SLC25A24P2	TFAP2A-AS1	RP11-156L14.1	NXT2	WT1-AS_1	HSPBP1	TCF7L1	PDZRN3	AC012309.5	ADCY1	MSRB3	DNAJC22
ZNF503	FUT9	CTA-293F17.1	PTPN3	PREX1	TFAP2A	CTD-2249K22.1	MAP3K15	CHST2	ZNF850	CTNND2	SHROOM2	PCDHA7	AP001059.6	PLCL2	IL11
PCDH7	KCNK6	ITGB8	RP11-465B22.3	CLDN3	BAMBI	EFCAB10	RP11-13E5.2	AP000783.1	CTD-2162K18.4	ENPP1	CTD-2006M22.2	CH17-140K24.4	ZDHHC22	ACVR1C	RP11-434D2.9
GNAS	FREM2	UFSP1	LRP5L	SLC25A24P1	GALNT10	C17orf107	DDX25	WT1	RP11-318A15.2	CMTM8	KAAG1	NHLRC1	RP11-88H9.2	RRAGD	RP11-463C8.7
CYP1B1	LYPD6	BRD2	ZNF512B	RP11-349F21.4	SUSD4	RP5-1009E24.9	MIR8078	WT1-AS	RP4-798A10.7	SEC14L5	MAPK8IP1	RP5-1120P11.3	BMP7	PLCL1	CALCR
CYP1B1-AS1	NDUFV2-AS1	ZNF425	ABCA2	AL121578.2	SYMPK	CTD-2118P12.2	MAOB	RP4-555D20.3	WDR31	BLMH	RP11-403B2.7	COL23A1	RP4-813D12.3	CLIP2	KLK11
TMTC3	ZBTB37	RP11-22P6.2	ABCB8	RNVU1-19	MAPT-AS1	AMIGO3	DUX4	GRIK4	C1orf101	FAM92A1	AC012414.1	CTD-3018O17.3	RNA5S8	RAB3IL1	EFCC1
SUGP2	MTCH1	ZBTB45	LA16c-358B7.4	GATA3-AS1	AC027612.6	CTC-301O7.4	RP11-95I16.2	OPRK1	CMYA5	LINC00535	FHL2	DNAJA4	RNA5S13	APBA1	NT5C1A
ARMC6	DOT1L	AC005154.6	RILPL1	ISG15	EDC3	CYP2E1	AC005281.1	RP4-555D20.4	UCP2	RP11-384L8.1	CTB-11I22.1	FBLL1	RNA5S11	ASIC1	NPAS1
H2AFZ	FANCC	GARS	ADCY9	CTD-2035E11.3	CCDC14	RP11-146I2.1	ANK2	KCNJ4	BCAS4	RGS6	RP11-575F12.2	PCDHA8	FP236383.3	TMEM255B	STXBP5L
OTUD5	RP11-204L24.2	MIR6821	SPIRE2	CTD-2201E18.3	LCLAT1	RP11-346D19.1	AC004057.1	ARHGAP36	C17orf53	AC003001.1	SNX8	RP11-535M15.1	AC009299.4	ANKRD35	CH17-13I23.1
RP11-736K20.6	AHI1	ZNF398	STOX1	AC107016.1	IMPACT	CMB9-22P13.1	C8orf88	FSD1	CTD-2369P2.8	PDZD2	NTF4	TACC2	FP236383.12	ASPHD2	RP11-763B22.7
SMURF2P1	RNU1-122P	FTH1	CARD10	ADAMTS19	UMPS	CTD-2529O21.1	PDCD6IPP2	ADCY4	NAA20	RAB6B	SYTL4	RP11-177F15.1	RNA5S14	INSM2	INTS4L2
MIER1	RP11-359E3.4	PCMTD1	CNNM3	ADAMTS19-AS1	NOC2L	HIST1H4F	AC055876.1	RP11-15D14.2	SLC9B1	ZNF711	THRB-AS1	HTRA4	RP11-432M8.7	NKD1	MIAT
WDR78	SCAF4	RP11-810P12.7	PIP4K2A	CTC-467M3.1	PYROXD1	AC073283.4	GNG11	AQP7	ECSIT	MCOLN3	AC128709.4	LINC01139	DUX4L8	Vax2os1_3	MIAT_exon1
KCTD21	BAG3	U47924.27	CELSR1	EGR3	RAB3GAP2	RP11-486A14.1	GJC3	CTD-2540B15.11	LAPTM4B	RNF122	LINC00475	RP11-657O9.1	FP236383.10	ERBB4	AC073107.1
TTK	LINC00271	ARMC5	KIAA0368	PCAT7	RGL1	RP11-310E22.4	GPR150	ITGAD	LA16c-313D11.9	FAM105A	MIR4458HG	WDR66	FP671120.7	GLI1	IGF2
FAM58A	RIPK1	ZFP36L2	FKBP8	FBP1	RP11-379K17.4	RP11-523H20.3	AZGP1	LAYN	RP11-216L13.18	CFAP99	PTRF	C6orf118	RNA5S2	RP11-353N14.1	RP11-305P22.9
ZNRF2P2	ITGB5	DDIT4	FOXK2	RTKN	GPATCH2L	ALDH3B2	MIR153-1	SLC34A2	PLEKHN1	MAST4	RP11-326J18.1	PCDHB10	FP236383.9	PPP4R4	AC104057.1
PHF1	SCYL3	BANP	TTLL12	PRR34-AS1	PRPF18	MCMDC2	RP11-7I15.4	LYPD5	MOSPD1	RP11-503N18.1	RP3-395M20.8	ZNF43	FP236383.4	AC074363.1	WNT1
POLG	LRPPRC	RPL8	LARGE	GJB3	TOMM7	KRT86	RP11-685G9.2	RPL9P7	VPS51	CLTCL1	CCDC185	ZNF879	AC134882.3	DACT3	RP11-328P23.3
SHB	PLCG1-AS1	SNHG3	NCKAP1	MGST1	MMADHC	MIR99B	SPRED3	SUSD5	FAM127C	HUNK	KIAA0195	DNAH10	FP671120.6	KCNMA1	C20orf166
NAA40	MIR7845	BRD2-IT1	ARHGEF28	RP11-336K24.12	TMED3	MIRLET7E	RP11-575F12.3	RP11-231P20.6	LIN7A	PLAGL1	PITPNM2	CTNNA2	RNA5S4	CTB-118N6.2	RPRML
PGM3	BCS1L	SMARCE1	PLA2R1	DSC2	STK10	MIR4645	MIR663A	RP11-503N18.4	RP11-54O7.11	RORA	PLS3-AS1	C12orf42	RNA5-8S5	IQGAP2	LRRC37A17P
RWDD2A	DUSP16	HNRNPA0	RP11-88E10.5	RP11-290L1.2	KIAA1586	RP11-25O10.2	RP11-867G23.3	ESPNP	RAD51C	TMEM178B	AC009236.2	KCNJ8	RNA5S6	TENM4	NTNG2
SLC2A8	PAN3-AS1	PCBP1	B4GALNT4	MIR3191	RP11-313P13.5	RP11-325L12.6	ANTXR2	RP1-170O19.14	CTD-2201E18.5	PHF21B	RP11-1099M24.9	CTD-2291D10.4	AC126281.1	RP11-219B17.3	RP11-489D6.2
CIR1	RHPN1	RP11-510N19.5	PTPRJ	TRIP10	FBXO32	MT2P1	KRT5	PRSS44	AC016700.2	ZFYVE28	ARAP3	MTATP8P2	MGC39584	VWA5B2	CELF3
EXD3	XXbac-BPG299F13.17	SLC38A1	D2HGDH	MIR3193	RP4-616B8.6	PAH	MIR663AHG	PRSS50	LINC00674	ABCC4	FURIN	CACNA1H	REXO1L1P	MDGA1	MAP6
SCRN3	C7orf50	NEAT1	RP11-482M8.1	RP11-442H21.2	DHX35	FAM229A	SPTBN2	SCARF2	SNORA43	HS6ST3	KLK7	RP11-32K4.1	FLJ35934	CHSY3	AL161668.5
ATP2B1	RP11-212P7.2	THAP7-AS1	SYNJ2	WASH7P	C22orf23	RP11-174G6.5	AC069277.2	GBGT1	RP11-422P24.10	AR	ACE	DCAF12L2	ERICH5	KCNJ2-AS1	CDH22
MRPL36	DDX59	LINC01004	KDM4B	RBM17	FRG1	RP11-276E17.2	LINC00648	RAB38	RP11-379F12.4	CUEDC1	RP11-480D4.1	BEX5	IL12RB1	ARHGEF40	FAR2P2
NDUFAF2	PFKL	CSNK1A1	NPR3	FO538757.2	POLR2F	TSSK3	NMNAT3	CLCNKB	TSPYL5	SCD5	RP11-480D4.2	PCDHGA9	PHC1P1	SATB1-AS1	KLF2P2
SNAP29	CLIP1	MAVS	AGRN	CH507-254M2.2	RP11-432I5.2	BLNK	SLC38A11	HBQ1	CTD-2313J17.1	ONECUT2	EFNA3	FAM19A5	VAX1	HEY1	KCNH2
FNDC3A	GDPGP1	PPP1R13L	ERN1	TRA2B	TRAPPC2P1	PCDHGA1	RP1-274L7.1	C17orf105	CTD-2313J17.6	MAN1A1	MFSD2A	CCDC13	G0S2	RP11-896J10.3	TMEFF2
PPP4R1L	CBR3-AS1	SLX1A	ZNF783	WASH1	ZNF547	ZNF292	RP4-660H19.1	CTD-2012J19.2	RP11-700A24.1	CACNA1D	PHLDB2	ZNF528	CTC-281F24.1	AC131951.1	KLF2P3
SGOL1	HNRNPA3	THAP7	DHRS4-AS1	DCBLD1	RP11-16N11.2	PCDHB9	CTD-2280E9.1	RNA5SP242	PRORSD1P	TMEM170B	FOSL1	EBF3	RP1-28O10.1	SERPINE2	PAX2
SPAST	MIR4444-2	TOB2	MIR210HG	RP11-366L5.1	ZNF480	AC007319.1	RP11-636O21.1	AL645944.1	HENMT1	AC090340.1	PPARD	RP11-90H3.2	PSD	NKX2-1	VAT1L
BUB1	RP1-40E16.12	MBLAC1	IRF2BP2	SP1	BRF2	RNU6-209P	RNU6-1055P	PCYT1B	HM13-AS1	MIR3665	PPP1R16B	CTD-2023M8.1	ASIC2	AC078883.4	FGF3
CSGALNACT2	HIST2H2BA	HNRNPH3	CTBP1-AS2	SNORD3B-1	EMC7	AC013264.2	MIR204	RGAG1	RP11-390F4.3	WNT2B	RP11-148B18.1	RGPD2	KIF5A	STAC	SYN3
MRPL41	INADL	KMT2E-AS1	GPR125	RGPD6	MIR4469	HSD17B1	F11-AS1	AC025165.8	XXbac-BPG249D20.9	ANKS6	RP4-726N1.2	FAM133A	GPC3	RP5-858L17.1	IHH
MSI2	MORC3	KMT2E	DNAJC16	RP11-517P14.2	MYO1E	TFPI	EIF2S2P4	NRIP3	LRRC56	SLC35F3	PRDM9	TCEA3	RNU6-1067P	AL589787.1	COL14A1
PSRC1	PVT1_1	RGL2	POGZ	PRRT2	AF131216.1	SYN1	RP11-34F13.3	PINLYP	MIR497HG	IQUB	RP11-359I18.5	RP11-114G11.4	GVINP1	SIRPA	AC002076.10
SOX12	RP11-430G17.3	RP11-103H7.5	CRAT	CXorf40B	LMLN	CCDC144CP	POU6F2-AS2	PLTP	RP11-483I13.2	RP13-977J11.2	RNF180	RP11-114G11.5	BRSK2	ETS1	TFPI2
TBPL1	TUBB4B	RP11-1275H24.2	RP11-423C15.3	AP1S1	PGBD4	RP11-276M12.1	MMP11	RP11-467K18.2	UNC13D	SORL1	SCIN	ZC4H2	PCDH20	MIR6090	RP1-27O5.3
UBE2A	CIB1	ENO1-IT1	CKAP4	DGKZ	AC003991.3	HSPB2	PCP4	SLC40A1	GREB1	ADAM19	P2RX5-TAX1BP3	MIR3147	RNU6-826P	HOXB-AS1	USH1G
C1orf109	AFG3L2	FXYD3	EEF1E1	TRAPPC5	ECT2	RP11-333O1.1	RP11-96B5.4	LINC00967	HCAR1	RAET1K	PIK3AP1	RP11-3J1.1	SRRM3	LOX	ZBTB8B
KANSL1	RPA3	MIR6875	EEF1E1-BLOC1S5	CSPP1	GUF1	CH17-140K24.5	RP11-381N20.1	MYL9	MIR193A	CD83	ESRRG	MTMR7	LHFPL5	VSTM2L	CDK5R2
MARCKS	AP000692.10	TRIP6	BCL6	LINC01136	IDH1-AS1	PABPC5	SOX9-AS1	ZIC4	RP1-41C23.4	ZKSCAN3	LRRC37A7P	CTHRC1	RP11-295G24.5	pRNA	ATP1A3
MEX3B	CTD-2017C7.2	NEAT1_1	GCSH	SIKE1	MMS22L	PABPC5-AS1	AC244205.1	LINC01186	RP11-293M10.2	CCDC39	CCDC136	ZNF492	HLA-DQB1	CNTNAP3	PCSK2
PSMA7	RP4-535B20.1	NEAT1_3	RXRA	HEMK1	SUPT20H	PCDHGB7	SARM1	CTD-2331H12.7	TMEM167B	FN1	ESYT3	AC004540.4	ADRA2C	ADAM12	EMILIN2
SS18L1	SLC2A1	NEAT1_2	UTS2B	AC245407.1	PPP1R2	CRYAB	RP11-89K11.1	TOR4A	IFITM10	RP13-977J11.8	GPC2	MAGEH1	GJA1	NFIX	PGM5
VPS26B	TAF1B	UBE2M	FAM63A	TRPM4	TVP23C	CXorf22	CTD-2265M8.2	ZNF888	AC007182.6	ADAMTS15	OLFML2A	ZNF813	MIR124-3	LMO2	RP11-363J20.2
IARS	RP1-313I6.12	NOP16	SDF4	RP4-705D16.4	TVP23C-CDRT4	AC005754.7	MFAP2	RPSAP58	RP11-27M24.2	CGNL1	RP11-893F2.13	RP11-626G11.4	AC093802.1	RP11-396F22.1	GALNT16
PYGL	DOPEY2	HIGD2A	AGO2	SNRPB2	ZNF845	AC013444.2	RP11-775B15.2	U52111.14	GLTPD2	MARCH8	IL18R1	CXCL12	RBP7	SMAD9	CNIH3
RP11-351D16.3	RP11-800A3.7	RABGEF1	MPZL2	RN7SL525P	KB-1043D8.6	C10orf82	JAKMIP2	FAM83A	HIST1H2APS3	NXN	CERKL	OOEP	RHCG	FJX1	RP11-100E13.1
TMEM2	AP003419.11	CBX3	RP11-832A4.7	COX6C	ARAP2	RAB42	METTL7B	RP11-255H23.2	MIR4429	VAV3-AS1	P2RX5	AGBL4	GYG2	BMP2	RP11-159H10.3
APAF1	USP8	MIR6850	WWTR1-AS1	RBAK	IDH1	MIR424	LINC01508	RP11-539E17.5	RNF223	AC012462.1	PID1	ZNF563	AC116609.3	CPNE8	ULK4P1
C1orf122	HES1	AC009403.2	RNF213	RBAK-RBAKDN	IGBP1	MIR503HG	RP4-610C12.1	C1RL	RNU6-925P	VWDE	TLL2	PRDM16	SLCO1A2	DNER	FAM198A
ELOF1	XXbac-BPG181M17.6	RBM33	B3GALT6	SIX4	FAM86FP	SNURF	FAM86LP	INPP5B	RBM47	ACO1	LRRC6	C1orf229	ANKDD1A	FAM171A1	MEIS3
YRDC	RP11-1055B8.1	RP11-347C12.10	CTAGE5	CH17-431G21.1	INTS9	RP11-676J12.9	CARD14	ARAP1	RP11-196G18.22	BOC	RP1-34H18.1	hsa-mir-4536-1	FBXO17	ADAMTS7	MERTK
PRKCE	CEP83	CTD-2410N18.3	DNPEP	GNA13	RP11-361D15.2	SNRPN	RASIP1	TINAGL1	SPDEF	FOXD3-AS1	RECK	COL5A1	RP11-20I20.4	TCF7	ULK4P2
RAB22A	LEMD3	RCE1	NFATC4	MIR4505	IQCG	ZNF418	RNU6-1178P	CTD-3252C9.2	MIR6781	GATB	PKNOX2	MAGEE1	ABHD1	HTRA1	CHRNA3
RP11-613M10.9	ZFYVE26	CITED2	ACVR2B	C9orf142	HIGD1A	RP11-498B4.5	RASGEF1C	SLC16A5	VKORC1L1	PLEKHH2	PKNOX2-AS1	CH17-140K24.1	ASCL5	PCSK5	CTD-2537O9.1
PHF13	CASC2	RCC1	CH507-42P11.8	GS1-393G12.14	LRIG2	CTC-498J12.1	RP11-541E12.1	TNS4	BCL7B	RP11-307N16.6	FLT3LG	CTC-270D5.1	PLBD1-AS1	RP11-27N21.3	SLC8A3
CASK	FZD6	ZNF460	SIK1	GNA11	IPO13	P2RX6P	AC114730.2	HIST1H1A	C9orf16	SPRY3	MIR449C	PCDHB3	KALRN	LEPREL1	FENDRR
INHBB	ZNF142	BUD31	IER5L	DICER1-AS1	AJ003147.8	RP11-2L8.2	LDHD	BBC3	TMCO6	BACH2	RP11-475O6.1	SNORD14E	OLFM2	LEPREL1-AS1	ACOXL
NOXA1	MIR1199	DNAAF2	AC062017.1	AC144652.1	HDHD1	FIRRE	PDE4DIP1	MMP14	NUDC	KIF6	NLRC5	GLRA3	CTC-523E23.11	LIPG	RP13-395E19.3
TSEN54	SPAG5	DNAJA3	RP11-54C4.3	RP11-489E7.4	MIR4767	TDRD1	RP1-154J13.2	PLEC	RP11-394O2.3	EOMES	SLC18B1	RP11-408B11.2	FAM183A	NR2F1	PAK7
CDC42BPA	CEP83-AS1	NANP	RP11-96C23.15	RP11-603J24.4	ANAPC4	RP11-662G23.1	MIR5680	SLC22A18AS	PSKH1	ST8SIA1	FAM81A	ANKRD20A18P	TTBK1	ZBTB18	DPYSL5
GPR137C	CTD-2015H6.3	PDAP1	AVEN	CD46	SUZ12	SPINK6	MXRA5	LINC01271	BECN1	C2orf73	IL1R1	KLF2P1	RP11-210M15.2	FRMD4B	CCDC184
MYBL1	FAM151B	ZNF337-AS1	NR2F6	FAM129B	TNFAIP8	RP11-467J12.4	AL583832.1	PRKCDBP	BLOC1S5	GNAZ	RP11-718O11.1	AC005618.8	UPK1A-AS1	CTD-2314G24.2	ANO2
RTN4RL1	RAD23B	GART	FAM76A	FAM195A	MRPS9	LINC00350	UNC93B4	MSLN	AC003005.4	MAPRE3	STEAP1	NAP1L6	RP4-537K23.4	ISL1	HAP1
PBX1	FRA10AC1	MIR200C	KCNIP3	FAM173A	COX10	RP3-331H24.5	AIFM3	MIA	MPI	SPATA13	POM121L2	ZNF701	CPT1C	SLC8A1	PTGER2
ARID5B	IAH1	TM9SF1	RP11-96C23.5	PLEKHA5	COX10-AS1	OR4K17	DMKN	CBLC	RRP7A	TBC1D8B	CPM	ZNF233	RP11-607P23.1	PGM5P2	CELF4
FRAS1	RP11-126L15.4	AL139099.1	CR536603.1	GET4	ZNF18	RP11-338L18.1	RP11-54D18.2	ROS1	ZNF419	CADM2	RP11-572N21.1	AC234775.1	GPR27	SLC1A1	CNR1
CTBP2	BTD	CTC-444N24.6	SCMH1	RP11-958N24.1	CTA-445C9.14	SYP	TMC8	RORC	FBXO28	SH3GL3	CCDC11	ARMCX3-AS1	NDRG4	CDH2	ELOVL2
SP4	E2F6	HIST2H2AA4	ADAMTSL4	NKAP	GTPBP10	LINC00954	PDZRN3-AS1	C1orf116	SLC9A1	ULBP2	PAM	DIP2C	PLBD1	RGMB	TRPC6
PHKA2	GRPEL1	HIST2H3A	WNT7B	GPR157	PLA2G12A	RP11-509E10.3	FGF19	PDLIM4	ATP6V0C	EEF1DP3	RAET1G	RP11-21G15.1	PAX5	NEGR1	TSHR
LRRC40	RP11-434D11.4	SMG7	MBD2	RP11-615I2.2	RP11-475I24.3	ACRBP	RBP4	RP11-403I13.5	CYTH2	MAPRE2	RP1-169K13.3	MATK	TMEM200B	LZTS3	CUX2
SRSF11	FAM216A	ATAD2B	WDR90	GRWD1	TFIP11	RP11-364P22.3	ERN2	GDA	LINC01431	GLS2	DISP2	DYNLRB2	C1orf233	GNG12-AS1	CRYBA2
PSMD10	GPN3	FBXW11	AL022341.3	RAD52	XXbac-B476C20.9	LINC01140	RP11-107C16.2	ABCA12	RP5-1096D14.6	HSD17B11	ZNF583	RP11-525K10.3	HOXD1	RGS2	KCND2
BTBD7	MACROD1	RPL13	FARP2	CTB-175E5.7	B3GNT2	RP11-295M3.4	AC118550.1	GSDMD	ZBTB11	MAP2K4	RFX8	RP11-589P10.7	SERPING1	CCDC88A	ETNPPL
EIF5B	AC079807.2	HIST2H3C	SEMA3F	FAM84B	RP11-295G20.2	CCAT1	NYAP1	PKD2L2	RACGAP1	PJA1	DIXDC1	RP11-25H12.1	EIF4E3	TMCC2	PDE2A
RNF38	ARHGAP10	MEPCE	LANCL1	MTA2	ABCF2	RP11-91J3.3	SLC52A1	RP11-381K20.2	REEP5	RSPH4A	TPRG1-AS1	KIAA2022	WBP2NL	STRIP2	CECR2
hsa-mir-7706	DBNDD1	MFSD3	SOGA1	RP11-465N4.4	CNOT10	PTMAP5	RP11-490H24.5	RHBDL2	UPP1	NAT8L	BVES-AS1	LINC00869	CACNA1C-AS1	TNFRSF19	FEZF1
SLC31A1	HNRNPAB	NDUFAF3	HDAC4	AC068580.1	RP11-460I13.2	MOB3C	H3F3C	CAPG	BIRC5	C4orf22	C4orf27	ZNF730	ST3GAL5	GPC4	GRIK3
TIGD4	RP11-707G18.1	YWHAG	C5orf66	ATG2A	TSNAX	HOXA-AS2	RP11-395B7.4	GPX1	NRBF2	RP11-439A17.9	DDX60	AC073316.1	hsa-mir-7704	CTD-2024P10.1	FAM189A1
ARFIP1	SLX4IP	NCL	TPM2	CTSD	TSNAX-DISC1	RP11-664D1.1	RP11-472N13.2	PIK3C2G	CTD-2574D22.2	PIGK	KLHL13	ZNF790-AS1	TMEM221	ETV4	SLITRK3
EPC2	HACL1	RUVBL2	PIM3	AC068580.5	IMPDH1	RP11-107G24.3	RP11-545D19.1	XIST	DTD2	AADAT	SHC4	OSR2	LINC00606	PRICKLE1	CHGB
KDSR	RP1-206D15.6	SMEK1	BID	DVL3	PEX26	AC006947.1	LA16c-380A1.2	LY6K	KIAA1522	BLVRA	EHD3	ARMCX6	NIPAL4	SEMA6A	RP11-433J8.2
MAP3K9	RP11-181C3.1	ARL6IP6	MMP17	RP11-977G19.11	CABIN1	AL162151.3	SUGT1P	RP11-126H7.4	RP11-176H8.1	MYEF2	MTMR6	LINC00898	FGD5P1	ATF3	TMEM74
NPC2	SRSF9	PRPF40A	CTD-2104P17.2	TMED1	CELF1	RGPD1	RP11-83M16.6	RP11-344P13.6	C20orf24	RP11-82O19.1	RP11-753H16.3	RP11-191L9.4	AC005559.3	NAV2	RELN
AC006042.7	EFTUD1	AC079305.10	AXIN1	C16orf46	LCMT1	RP11-96L14.7	RP13-122B23.8	KRT16	FAM83C-AS1	LINC01278	C1orf204	AC007204.2	AP003774.4	PVRL3-AS1	MTUS2
CISD1	MICB	ESRP2	FA2H	RP11-252A24.3	RECQL5	XXyac-YX65C7_A.2	DLG4	LAMB3	GIGYF2	ZNF488	FAM221B	ACSS3	CELF5	RIPK4	RP3-525N10.2
IPMK	PI4KB	GYS1	ZNF467	RP11-303E16.7	SAP30BP	FAM103A2P	FAM86MP	COX7A1	WARS	ALKBH3	MIR572	ZNF93	IGHVIII-82	EPHB6	SLC27A6
PITRM1	SLC19A2	MZT2A	CTD-3064M3.4	GMPS	SERINC1	ARL9	DMRT2	RP11-536K7.3	ARHGAP27	COMMD2	PLCXD2	ZMAT1	PAPLN	EML6	SOX5
CUL3	FKBPL	RP11-345J4.5	PTP4A3	RAB8A	FOXN2	RP1-313L4.3	TM6SF1	TMEM139	OCIAD1	MDM1	RP11-674E16.4	CTC-360G5.6	RP11-395L14.17	PVRL3	GABRQ
MAGI3	TEX2	RP11-634H22.1	AP5B1	RP11-407N17.4	KDM1A	RP1-313L4.4	RNA5SP492	ZNF513	RP11-309L24.2	ROPN1L	ABCD2	HPDL	CHD5	EPHA6	CPLX2
JAG1	CTPS2	SLX1B	MDK	TACO1	METTL9	RPL18AP3	FAM3C2	SDPR	RP4-677H15.4	ARHGAP33	RIMBP3B	AC006273.5	RP1-29C18.10	CDK14	CR392039.1
KDM1B	GMCL1	AC093838.4	MAP3K12	CS	MTCH2	SNORD51	DYDC1	VTCN1	SNORA45A	ROPN1L-AS1	SPATA4	ADAM32	SOX18	TNIK	CR392039.2
LARP1B	PRKCH	EIF4A2	RNU1-3	ZBTB43	CTC-338M12.2	ZSCAN1	DYDC2	MST1R	FTL	CLP1	SPATA6L	RP11-608O21.1	ECEL1	ITGA6	CISTR
POLR1A	RP11-174O3.3	RP11-199F11.2	ULK3	OMA1	CTC-338M12.5	MIR302E	KCNH8	CTD-2330K9.3	MARS	FAN1	EGR4	RP11-499F3.2	STK32B	SNAI1	PDGFRA
PTCD3	WDR5B	TRIM52	RP11-521B24.3	UBE2B	FAM127B	RP11-476K15.1	RP11-630C16.2	APOL6	ZNF720	POT1	TMEM45A	ZNF610	SULF1	FSCN1	NRN1
AKAP13	LINC00893	ZFAS1	DNM1P35	C15orf41	TAF1D	RP11-71E19.1	RP1-199J3.6	LINC00896	ADSS	POT1-AS1	ATOH7	ZIC3	HMGN2P21	RP11-363E6.3	AC008088.4
SCML1	MBNL3	ZNFX1	RNU1-4	MSH5	TBC1D23	ZFP82	SLC12A8	SLC43A3	ALDH9A1	SLC35D2	EPDR1	RP11-108K3.1	ABCC13	TWIST1	KCND3
KIF13A	MST4	ZNFX1-AS1_1	PLXND1	OPA1	DGCR2	ZNF385A	PLCD4	ADIRF	GNPDA1	TRAIP	FGF13-AS1	BAGE2	LPAR3	GNG12	VIM
RP11-635N19.1	RNVU1-14	TRIM52-AS1	RP11-770J1.4	AD001527.4	CHFR	ITM2A	AC010148.1	C15orf62	KDM8	AKAP5	MAP9	RP11-340I6.8	RNA5SP243	KCNK2	ASXL3
TMX2	RP11-80H5.5	C7orf55-LUC7L2	THBD	FAM110A	SSR3	SLC19A3	CWH43	GJB5	USP21	ISL2	TPRG1	ARMCX1	RP11-560A15.3	EML5	IGFBPL1
TMX2-CTNND1	SNORD15A	MIR4754	SSBP4	GPR107	WDR47	ZNF257	RP11-386M24.4	ARHGEF38	ZNF134	STC1	FBXO43	AC092634.1	TSPAN18	RP11-343P9.1	EYA1
TP53RK	UBA52	DMTF1	P2RX4	HIST1H2AB	SOCS5	C14orf159	ETV2	IL17RE	TMEM245	TMEM160	GRK5-IT1	RP11-1090M7.1	RP11-283I3.2	RP11-422N16.3	MICU3
TTL	FAM24B	LSM1	WIPF1	RP11-452K12.7	NFXL1	CTC-550B14.7	LINC01301	METTL7A	TTC30A	TMEM201	NAP1L5	RP11-390N6.1	ZG16B	WFDC2	GRID1
FANCM	RP11-524F11.2	HIST1H2BC	C17orf82	SCARNA16	FOXN3-AS1	ZNF625	AC008798.1	AC004066.3	VAC14	CCDC88C	HLA-V	SDK1	RP11-794M8.1	BTG3	C1orf95
RIOK2	RP11-797M17.1	BAG4	CDYL2	SLC39A10	GTF2H5	ZNF625-ZNF20	MX1	HIST1H1PS2	NR1H2	GSTM4	RP11-61E11.2	OLFM1	RGS11	FABP5	CRH
RAB3A	RP11-85G18.6	RP1-315G1.3	RASA4B	TCEAL1	EIF3E	CTC-260E6.6	RP11-567N4.3	RP11-284F21.7	RP11-510M2.2	ST6GALNAC6	ARSB	ARHGAP44	BIRC7	KHDRBS3	MIR1179
AC068499.10	CCDC170	HIST1H2AC	CADM1	CTD-2265O21.7	C12orf49	ASB5	LINC00933	FUT3	ZNF23	RP11-613D13.5	FAM126A	ZNF569	LINC00461	RP11-72M17.1	SMTNL2
AFTPH	DDX11	AC034243.1	DLX4	PABPN1	PUS7L	GLIPR1L1	FAM78A	RXFP1	PPIE	GALNT18	C11orf63	PCDHGB5	HCRTR1	ZNF462	PDE8B
LARP7	DDX11-AS1	ST3GAL1	SPTBN4	SNHG20	SMAD5	HNRNPA1P48	CTD-2117L12.1	GBP3	GSTK1	BBS7	RP11-730K11.1	RP11-397A16.1	INSM1	CASC10	C1QL1
TMEM126B	GTF2H2B	TMEM69	HMCN1	CD59	CPSF3L	RP11-585P4.6	LL22NC03-30E12.13	RP11-400K9.4	MIR330	MFGE8	GYLTL1B	CTC-480C2.1	RP11-9L18.3	RNA5SP283	AFF3
ANKRD32	FAM154B	ETF1	RP11-1252I4.2	OTUD7B	CPTP	TBX22	STAG3	CTC-543D15.8	RP11-297K8.2	RP11-63B13.1	ICAM1	GPX3	KLHL15	SYBU	KCNS2
DCUN1D4	ANKS3	HIST2H2AB	TMEM229B	CSE1L-AS1	EIF4EBP1	PREPL	BRSK1	ZNF426	AP001347.6	SNORD14C	GIPR	CTC-548K16.1	RNU6-346P	CTD-2555A7.2	AC092667.2
HERC3	C16orf71	PXN-AS1	EFR3B	TMED10	RP11-46H11.12	GALM	RP11-620J15.2	RP11-488P3.1	CYB5R3	MCM8-AS1	HPSE	ARMCX2	FAM69B	CTD-2588J6.2	ANKRD20A2
RP11-568N6.1	SIPA1L3	RPLP0	ATP2C2	RP3-406P24.4	RP11-290D2.6	TTC12	RP13-554M15.8	TRPM2	MRPL15	RP5-971N18.3	PITPNM3	RP11-180P8.3	CTB-54I1.1	MPHOSPH6	ANKRD20A8P
DIRC2	KIF9-AS1	SMG9	SBK1	RRP12	FAM98A	UGT1A6	AC068134.6	TRPM2-AS	SSRP1	TMX4	BVES	RP4-769N13.7	IGFBP5	MET	LPAR1
GINM1	RP11-15B17.1	TOMM6	HID1	NMRAL1	MOB1B	RP1-74B13.2	IL17RD	IRX6	TAF1C	SH2B3	FAM196A	CDKN2B	WT1-AS_3	RP11-283G6.3	ATRNL1
MKL1	MTFR1	ARPC4-TTLL3	FGFR2	PPP1R18	MRPL47	RP11-10C24.3	MPP2	SPAG16	AGTRAP	INTU	MMP28	CTD-2245F17.3	PRTN3	PDGFC	RAI2
RP11-103J8.1	ORC3	TADA3	RASGRP1	FAM195B	NDUFB5	RP11-313J2.1	NAPSB	TFCP2L1	MRPL22	CWF19L2	SUSD1	DDX43	HCG4P3	PITPNM1	JAM2
SMARCA2	RARS2	AC004381.6	SLC6A14	BBS10	IKZF5	RP11-64B16.4	RP11-479O17.7	ZNF192P1	NRAS	ATP6AP2	RP11-109D9.4	LNX1	ESPN	RNF145	RAB3B
VPS13A-AS1	SNHG10	ERI2	CA12	FBXO4	RHOT1	SNORA69	RP11-302B13.1	AC079610.2	SLC35C2	CALCOCO1	RP11-350G8.5	CTD-2126E3.3	TUBA8	CBX3P2	SEPT3
DUSP10	NIPA2	ITFG1	KREMEN2	SKAP2	ANKRD10	KRT18P59	CCDC65	TNFAIP2	ETAA1	MSANTD4	LANCL3	FLJ26850	ZRANB2-AS1	NTN4	UNC5A
RP11-156K13.1	C14orf1	PHKB	RP11-178C3.8	LRRC29	RNGTT	LOXL4	PLIN5	HMHA1	RP1-257I20.14	TTC38	FAM155B	ZNF570	ATF4P4	TNFSF9	BAI2
MIR3153	ZBTB2	PPP1R37	CBS	MAN2C1	STRN	PCDHB11	CCR10	SMPDL3B	CTD-2525I3.5	ARMC2	SORBS1	RP11-734I18.1	RP5-896L10.1	LIMCH1	ADAMTS14
KIAA0825	AHCTF1	PPP2CA	RP11-429P3.3	C14orf79	PROSC	RP11-13N12.2	CNTNAP1	ZFP37	DNAJC8	SPATA6	DZIP1L	CDKN2A	APOE	LRAT	PKDCC
ARSK	POLR3C	RP4-756H11.3	CCDC61	ZNF75A	SIK3	RP11-25I15.3	RP11-776H12.1	PANX2	PSMB7	FMNL2	SHROOM1	RP11-73B2.6	HLA-J	MUC1	LKAAEAR1
NR4A3	RNF115	PHB2	DGUOK	YWHAE	ATP6V0A2	RP11-745L13.2	TNFRSF18	JPH2	SEC11C	RFXAP	RP11-276H19.1	RP11-149I2.4	BGN	PLS3	RP11-795J1.1
SNORD28	SNHG5	CTNNA1	GALNT11	FBXW9	DNAJB11	MIR4477B	LINC00858	TCIRG1	ZDHHC20	RP11-158I13.2	RP11-490M8.1	PAX8-AS1	KLHL35	ACTA2	TPBGL
TTC37	UBR4	FLJ13224	RP11-351A11.1	PUM1	MYPOP	ELOVL3	PCDHB1	NYNRIN	ARHGEF39	SGCB	TSPAN3	CDKN2B-AS1	SSTR5	RP11-12A20.6	CH17-437K3.1
CHD2	FTX	GGA3	EI24	TULP3	NUPL1	TRIM15	GPRIN2	KANK4	ATOX1	CHCHD6	CYTH3	CTD-3064H18.1	SSTR5-AS1	CH17-189H20.1	C15orf27
FNBP1L	PI4KA	HIST1H2AK	C8orf58	CSRP1	ARMC1	RP11-293B20.2	RP6-191P20.4	CDIP1	G6PC3	MCOLN2	DNMT3A	KRT19	TMEM151A	LINC01138	CTD-2384B11.2
SNORD27	RP11-803B1.8	TRIM41	TTC8	EFCAB2	CNGA4	AC005609.19	RP11-680F8.1	NCCRP1	MRPL44	PAQR3	HS3ST1	ZNF793	RP11-551L14.1	RP11-353N4.6	RAB3C
TUBGCP6	SLC25A30-AS1	ZBTB7B	MCM9	KLHDC2	FAM160A2	MIR526A1	TMEM232	KRT17	MYSM1	DTWD2	RP11-286E11.1	AC092634.2	SLC26A5	TNFRSF14	CYP26B1
ATP6V1E2	TMEM192	DDX6	SPATC1L	TIGD7	AMER1	LINC01504	VTRNA1-3	HOXA6	RP11-74E22.3	MTURN	L3MBTL3	MTAP	BX649567.1	GS1-57L11.1	F2R
RPS6KA5	ANG	MAP3K11	C17orf75	ERAP1	TBCCD1	RP11-326C3.10	CTD-2008L17.1	MIR205HG	SWSAP1	AP3B2	RP11-1C8.4	RP11-145E5.5	RP11-451B8.1	CXCL2	REEP1
FAM168A	C4orf46	ASH1L	NQO2	MYO5C	TRAPPC2L	FO538757.3	WDR38	RNF217	EIF3G	CEP112	QPCT	RP11-1391J7.1	GPC5	AC068446.1	RP5-1031D4.3
CHST15	DLG1	ELF1	SIRT6	TRMT12	CSTF2T	SLC17A9	PLA2G1B	MT1E	INTS6-AS1	CTB-66B24.1	CENPV	DNASE1L2	KB-1980E6.3	B3GNT5	SFMBT2
RGS10	ETFDH	EXOSC8	TIMM10	TSPYL4	ERGIC2	ITGB2	HEYL	AP000662.4	RP11-505P4.7	EP300-AS1	GUCY1B3	RP11-304L19.12	CLEC11A	MDFIC	OLFML2B
RHOQ	GDAP2	IST1	NT5DC1	AC009005.2	FANCD2	RNU5A-1	KANK3	CDCP1	RPS4XP16	FRS3	RNF220	CLDN9	SCUBE3	RP11-32B5.7	SP5
CEP55	GLA	PTGES3	TMEM70	ENTPD6	FAM133B	RP11-162J8.3	IGSF1	RP3-453C12.14	C1orf52	AGFG1	UNC5B-AS1	AC068580.6	BMP7-AS1	SLC6A15	GHR
KIAA1407	HIVEP2	RP11-158I9.8	NDUFA5	MAPKAPK5-AS1	TVP23B	RNF224	ZPBP	CTA-221G9.12	DDA1	CFAP97	NCR3LG1	ZNF433	RP11-218D6.4	BICC1	LINC01159
QTRTD1	KCNQ1OT1	RP11-758H9.2	NEK1	CALM2	PTK2B	ANXA9	PTCH2	HOXA-AS3	EML2	TBC1D19	CFAP69	ZFP3	C2CD4B	RP11-64C12.8	SPTB
RAD54L	OGDH	ZBTB1	ZNF286A	CSNK1E	CIDECP	TMEM249	RP11-172F10.1	LY75	FAM46B	ZNF365	TRIM21	ZNF440	HOXA11-AS1_2	RP4-676L2.1	LINC01124
ATPAF2	EPT1	HIST1H2BN	IL10RB	PXT1	CLK3	RP11-93B14.10	SPAG17	LY75-CD302	WWP2	AC005915.1	PSMB8	U3	HS3ST2	FAS	CACHD1
BLZF1	LSS	LSR	IL10RB-AS1	RP11-72I8.1	PPP3CB	AC005808.3	HAGLROS	TFCP2	RP11-105N14.1	C5orf63	PSMB8-AS1	RNU6-813P	ITGB3	GSTP1	PIP5K1B
FAR1	NELFB	ZFP36L1	RPL35A	AC093673.5	RP11-886P16.10	CTD-3035K23.6	RAB19	AC098617.1	LAMTOR4	CAMKK1	LPCAT2	C9orf106	LRRC9	EVA1A	CXCR4
NME7	GLOD4	ATF1	SIK2	OVCA2	UFM1	WDR86	DAO	RAB34	HTATIP2	MCM10	CTD-2026K11.3	RP11-46I8.3	GPR148	KLK5	SLC9A5
CENPK	RNMTL1	CPSF2	ZNF304	PUS7	DYNLL1-AS1	XXbac-BPGBPG55C20.3	AS3MT	MIR1260B	PIGS	NEIL2	SAT2	AC144568.2	LRRC2	ZNF608	NLGN1
AK4	TOPORS	METTL12	FKBP7	KLHL20	SSH2	ZNF567	RAP1GAP	MIR135B	RP11-338I21.1	ST5	SLC35B4	PLIN2	FRZB	BNC1	RPS27P25
TPMT	ABHD17B	NDUFB1	SIDT2	RP11-160H22.3	FAM49B	C22orf46	RP5-1119A7.14	CLIP4	ZNF833P	COMMD9	MEGF8	C2orf43	RP11-62H20.1	bP-21201H5.1	HGNC
CBX8	C9orf85	MRPS7	PRKCD	ZNF101	KCTD9	RAET1L	LINC00649	SLC16A3	RP11-423H2.1	GPRIN3	ADORA2B	BATF	VWA2	ABCC3	UGT8
PPP6R3	LINC00936	SLC35E2	MTMR9	DKC1	ROCK1	AP001053.11	CATIP-AS1	HOXA7	LGALS3	MAP7D3	PEX11G	LBX2-AS1	AC006538.8	TGFBI	ABCG4
RP11-46F15.2	PAFAH1B1	HIST2H2AC	RP11-375N15.2	DNTTIP1	RP11-55L4.2	LHB	C9orf50	IRX1	EML3	NENF	RP11-370I10.12	DSCAM-AS1	CAMKV	AC093901.1	DAAM2
ULK4	C20orf194	RP11-1000B6.8	STEAP3	PDCD6IP	SERAC1	TNFRSF6B	RP11-1038A11.3	HOXA3	FADS1	PRDM5	BAHD1	FLJ43681	KISS1R	ADAMTS3	PRRT4
CNNM2	R3HDM1	RP11-1275H24.1	MSANTD3	WFDC3	DENND3	ATP5G2	CTD-2147F2.1	YOD1	ZBTB45P2	RP1-102K2.8	NOX5	LBX2	MEF2C-AS1	C10orf25	ANKRD18DP
PPWD1	WDR3	RP11-1275H24.3	RNA5SP155	PDF	PIK3R4	H2AFB2	TMEM37	ANPEP	SNORA71D	RP11-549B18.1	RP11-809H16.2	MYH14	NKD2	FAM201B	RP11-1299A16.3
ZNF516	MYO9B	WBP4	ZNF286B	PSMD12	EFCAB5	RN7SL395P	URAHP	RNF217-AS1	FNTB	RP11-69I8.3	SPESP1	PLA2G4C	ARMC4P1	AHNAK2	HHIP-AS1
BNIP3	TPX2	ESRP1	NUDT8	SCARNA2	TRIM35	RP11-281A20.2	CT83	TYMP	RP11-750H9.5	RPS6KA6	ZNF330	MARCH10	LTB	IL12A	HHIP
C17orf61-PLSCR3	HNRNPH2	ACOX1	UPRT	SFPQ	AC007246.3	ITGBL1	RGL3	RP5-965G21.5	ROBO1	GPR135	ZNF543	RP11-453A12.1	AL513478.1	NKX2-8	RBM20
CDV3	RREB1	KIAA0753	ZNF326	MCL1	MRFAP1L1	PLD4	QPRT	AC021205.1	CTC-209H22.3	LDLRAD3	ABLIM3	ZNF726	CTB-35F21.2	THSD7A	TSPAN5
FAM161A	SNORD26	TEN1	ABHD12	PDS5A	AL442127.1	TLR4	WDR36	OSBPL3	ERGIC3	LINC00998	FHL3	CTD-3105H18.18	PGR	BMPR1B-AS1	AC007405.8
TMEM256	TOPORS-AS1	SNORA57	AP2B1	RNF168	AL442127.2	TNNI2	AC144836.1	C10orf54	CUL9	STK32C	PARP3	ZNF709	CDH15	HOXC11	NXPH4
GID4	LINC01184	TXNDC17	FAM160B1	TAOK3	KAT6A	AP001172.2	RP11-514P8.2	FGF2	SYS1	ZNF284	SEC14L2	ZNF429	AC024560.2	KCNC4-AS1	CITED1
LMBRD2	RAP2C	RP11-22C11.2	HCCS	RP3-486I3.7	AC012487.2	FAM196B	SVOPL	QRFPR	TMLHE	CDC14B	KANK1	LONRF2	RP4-604G5.1	TIMP3	NTF3
MED14OS	HAUS8	CTD-3224K15.2	LIG3	UBALD1	LIMS1	LINC00518	RND1	EGFLAM	TJAP1	CORO1A	RP11-839D17.3	MIR149	RPL23AP82	ZNF22	MEGF11
OPTN	SLC12A9	NIF3L1	NCOA6	ATG5	BAP1	WDR86-AS1	ZMYND10	CHST3	ASTE1	MEX3A	BTN3A2	ISYNA1	EYA2	SEL1L3	WIPF3
SKP2	PPM1B	PPIL3	PYURF	EMP2	PTTG1IP	AC009501.4	CLDND2	PAK6	DCP1B	PRNP	IFT27	CTD-2325P2.4	RP11-122K13.14	SPINK9	EMX1
C1orf21	RP11-559M23.1	SNORA73A	RP11-165F24.3	PICALM	TP53INP1	AC079742.4	KCNC3	AIM1	MPZL3	SLC45A3	EHD2	ZNF737	P2RX2	ST6GALNAC5	RPL38
MED12L	SMURF2	YES1	SECISBP2L	MYADM	IMPAD1	AC104650.1	BCOR	SNAPC2	NEK11	SNX25	RP11-266L9.4	HTATSF1P2	MATN3	PPARGC1A	GUCY1A2
CDC14A	CENPH	WAC-AS1	ZBTB48	TMEM44-AS1	PAXIP1	C14orf64	GACAT2	HOTAIRM1_2	FAM218A	ABHD6	AL021917.1	PP14571	KIAA1462	CTC-239J10.1	NKAIN2
PPP1R7	CTC-351M12.1	CCNT1	RP11-120D5.1	MRPL45P2	CAMK2N1	NOXO1	MEIOB	CTSZ	MED27	MBP	ABHD8	ZNF736	PRIMA1	P2RY1	CACNA1G
SPEN	ZNF461	WAC	TMEM184C	WBSCR16	CIAPIN1	RP4-697K14.15	LRRC24	NECAB2	RFT1	ZNF512	ACBD7	FKBP11	LINC01167	GLRB	CADM4
UHRF2	GLRX5	SAMD8	ACSF2	PYCR2	COQ9	FABP3	LHFPL1	TFEB	ZNF630	HECW2	IKBKE	LRFN5	LRRC10B	AC074286.1	HOXA13
PDZD8	TSC22D1	CCNL1	EFCAB14	RP4-559A3.7	RHOG	RP1-290I10.7	RP11-399K21.10	RP11-223I10.1	C11orf65	SOAT1	KAT2A	RP11-778D12.2	MIR4488	AGPS	DUSP15
SOCS2-AS1	DBP	CDC37L1	C5orf42	MIR3184	AP001062.9	CSPG4	CARNS1	RNU6-1276P	STAMBP	RP11-40H20.4	LINC01182	ANO5	OXTR	FAM230C	MN1
MED14	HNRNPR	CDC37L1-AS1	INIP	MIR423	ANO10	SLC26A7	RP11-45A17.4	CCDC144NL	EPS15	SETBP1	TOMM20L	IGHVII-53-1	RP11-216M21.7	GSPT2	NEURL1
PRKRIR	OIP5	PLK2	MICALL1	C9orf3	DCTD	RP5-1120P11.1	RPLP0P6	IL22RA1	FAM185A	SLC30A4	C3orf67	AC007796.1	RGS9	MIR137	RP11-461O7.1
CDCA3	RNASET2	SP3	C19orf70	KIAA1671	HPCAL1	MIR7112	CTD-3035D6.2	RP11-19E11.1	RP11-92B11.4	USP12-AS2	AK1	C15orf56	AC079776.2	ADAMTSL3	GLIPR2
ST8SIA4	SMAD7	HIST1H2BI	LINC00866	KLHL24	HOOK1	RP11-73M7.1	SNORA7B	RP3-339A18.6	CCT6P3	ETV1	HSPB9	KCNE4	GNG7	PTPRO	FGF12
USP5	ARL15	INO80	ETHE1	SLC25A13	PRR34	LINC00664	RP11-130C6.1	PTPN20A	FAM50B	PELI1	LPIN1	RP11-789C17.3	ENHO	RP11-134O21.1	KCNB2
AC078814.1	ARID3A	HSPA14	HSD11B1L	AC005932.1	C21orf2	U91328.20	CLEC2B	TMEM92	MIR378D2	LIF	MALSU1	CNTN4	CKB	FAM27C	GNAO1
HIP1R	RMND1	PTGR2	RAB43	ZSWIM3	LMO4	HMSD	AC007365.3	RP11-474N24.6	RP11-96K19.5	MICAL2	ASS1	FBXL7	RAB6C	FGF14-IT1	HEY2
MAP3K3	EPHA4	RP5-1021I20.4	RP11-7O11.3	RPS6KB2	MPPE1	RP11-867G23.12	STARD10	SH2D3C	ZNF107	CHMP6	KLC3	TMEM100	RP4-594A5.1	MECOM	NKX2-1-AS1
RICTOR	MAGI1	AZI2	IRAK1BP1	ESR2	RNPEPL1	S100A3	CTD-2517M22.16	FAM225B	GTF2A2	CPD	TOMM40L	FAM181B	KIF17	FOXC2-AS1	RP11-624M8.1
TXNDC16	DAAM1	DNAJC7	AL121897.1	PTPLAD1	DLGAP4	AC017081.1	C1orf210	CD38	FIP1L1	RP11-184E9.1	RP11-365P13.5	PEX5L	HRH1	PALM2	C3orf70
SLC12A2	HMGN2	ZCWPW2	ATG7	AF235103.1	CTD-2194D22.3	MIR6793	DNLZ	RPL13P12	MGAT1	RP11-549K20.1	TMEM154	MIR3182	RNF144A-AS1	PALM2-AKAP2	GLDN
ITSN1	ZNF174	FUS	GINS4	OIP5-AS1	MOCOS	C17orf64	LINC01347	RP11-757G1.6	PTP4A2	RP11-739B23.1	ATP6V1B1	RALYL	SLC29A4	PADI2	KCNK13
SNORD22	ZRANB3	GNRHR2	KIF3B	CRADD	NUP98	CYP4F23P	CYB5R2	C9orf24	RRP7B	RP11-848P1.7	RNF215	PCDH11X	ZNF704	SH3PXD2A	RP11-35N6.1
ZFYVE21	ANKS1A	HNRNPU	TASP1	FBXO46	RP11-49I11.1	RP11-346C20.3	GHDC	STARD8	ZBTB45P1	SNORA21	AC001226.7	RP4-736H5.1	BEAN1	FAM83F	NDUFA4L2
MYB	NUSAP1	SENP6	MKS1	IDH3B	ERRFI1	LINC00920	MARCH2	C1R	ZNF17	VPS37D	PNPLA3	RP4-736H5.2	MACF1	CLDN8	PPM1E
MOSPD2	PFN2	SEPT7P2	ZNF317	NOM1	PGAP2	RN7SL280P	AC093668.2	RN7SKP210	ZNF83	DMRTC1	SEMA4G	DPP4	ANKRD63	GATM	KCNG1
PTPN2	C6orf211	FBXO22	ACCS	PIH1D2	ACTB	RP11-433P17.3	HEATR2	RP11-71L14.4	ATF6B	A1BG-AS1	TSPAN6	RP11-498E2.9	CTB-35F21.4	GATM-AS1	SDK2
DOCK7	CEBPB-AS1	PTPMT1	SNX6	HDAC1	GTPBP6	RP11-5K16.3	H2AFY	EMX2	C6orf203	TSPAN33	CDON	RP1-290I10.3	SULT4A1	RP11-32B5.4	ADRA2A
MRPS33	DAXX	MUTYH	ZNF780B	A2M-AS1	MSL3	ASTL	PLEKHA4	PRODH	CEBPZOS	KCNJ11	RP11-699A5.2	WDR72	BMP6	MIR100	CYP24A1
USP27X-AS1	PRR11	RPL7L1	LACTB2	CD276	ZNF613	FAM90A12P	SELM	ST6GAL2	PRKAB1	ZNF112	ITGB6	LINC01248	PAK3	CTD-2288O8.1	PTCHD2
TBC1D8	GUSBP2	TOE1	MRPS14	LINC00612	HGH1	AC016734.2	RP3-414A15.10	GNG4	RP11-541P9.3	THRA	B3GNT9	WI2-87327B8.2	OGDHL	RP11-219B4.5	LRRN2
ACAA1	RP11-299J3.8	DDX21	XKR9	NSRP1	RP4-781K5.2	LPXN	ZDHHC8P1	RP11-439C15.5	TMEM33	USP2	PARVA	AC008063.2	PTGIS	KDR	RAMP2
ALG11	RP11-727A23.5	WDR37	ZNF19	RP11-649G15.2	PHF2	AC018804.6	RP11-480D4.7	KRT71	BTC	BSN-AS2	SMIM2-AS1	C1QL3	TMEM178A	SEMA3A	NKX2-2
ABLIM2	ZNRF2P1	CTD-2231E14.2	GON4L	ARHGAP9	RP11-21L23.3	RP11-578F21.10	CTB-60B18.18	ANO1	C1orf132	XKRX	ZNF283	OR2AJ1	CABP1	TSPAN2	PPP1R1A
APH1B	ABTB2	DCUN1D3	TTPAL	CIRBP-AS1	DUSP7	LSM12P1	INGX	ETV7	RAB3GAP1	FAM111A	PCM1	MEF2B	ADAMTS17	ITGA1	C14orf132
PIGU	CTD-2308L22.1	SKP1	MED12	RP11-30K9.6	ZNF787	H1FX-AS1	TRIM29	FCGRT	XXbac-B444P24.14	XXbac-B444P24.10	FKBP10	FAM155A	POU3F1	PELO	NGFR
SRFBP1	SGMS1	RBPJ	RRAGB	TM2D1	IRX2	MIR6508	CD164L2	CPAMD8	GPI	ZNF32	RP11-835E18.5	ZNF536	CYS1	RP5-1070G24.2	RP13-726E6.2
RAVER2	ANKRD42	RBM18	ZCCHC10	SLC6A6	LRIG3	SLC5A1	RNU2-51P	EGFL7	IFNGR1	OSBPL5	ZBTB47	CDH12	PDX1	CA13	RP5-1029K10.4
ELK1	TRAPPC13	ZNF668	ARSD	NDUFC1	DPP9	BCL6B	RP11-676J15.1	SCN3B	AKAP8L	USP2-AS1	CTD-2616J11.16	PKP1	SH3GL2	PELI2	RAMP2-AS1
PPAP2A	ALKBH1	HECTD1	KLHL26	ZNF595	OSTM1	RP11-122K13.15	TMEM255A	GNAL	LOH12CR1	RP11-10N16.3	PHLPP2	LINC01152	AC119751.2	RP11-436F23.1	NKAIN1
ZBTB49	SLIRP	YWHAZ	SERINC3	KIF5B	RP11-22N19.2	RP11-386G11.5	GGACT	RP11-527D7.1	LOH12CR2	PPP1R3C	RP11-640N20.1	RP5-942I16.1	AC119751.3	B4GALNT3	RAB6C-AS1
IL15RA	TRIM23	CTC1	SLC27A5	RPS7	SEC22A	GPRASP1	HMOX1	FBLN5	CHP1	TARBP1	FERMT1	SNX29P2	GPR156	PAPL	MIR4323
RIMKLB	SVIL	VEGFA	UHMK1	SRGAP2C	MRPL39	RNU7-14P	LIPE-AS1	GAREML	RNPC3	GOLGA7B	CEP97	AC005597.1	RP11-432M8.1	GNB4	PARM1
SNX7	TAOK1	SLC25A11	ALKBH8	ZNF3	RALGAPA1	SNORD115-34	AC087884.1	UNC5D	ZNF708	LHX2	AC005609.18	VILL	C2orf72	SATB2	MAP1B
AP000640.10	RNF34	CLHC1	CMC1	CDKN1B	LONP2	RP11-546K22.1	RP11-318A15.8	FZD10	PLXNB1	MAN1C1	GEM	CTD-2047H16.2	COL22A1	PRR16	NPR1
CBX6	MIR4523	SETD5	NDUFB8	UFC1	MTIF2	SH3D19	ZSCAN29	SLFN13	CDK1	FRMD3	SLC2A12	IGHVIII-67-3	UQCRFS1P1	IL1RAPL2	LRP4
CCDC58	PAN3	CTC-250I14.6	ZUFSP	NSUN5P2	ZNF169	AC006129.1	IQCK	RP1-163M9.7	ABHD14B	EGR2	EMR2	TNFRSF10C	EDARADD	NKX6-1	CDH20
PIKFYVE	RP11-539G18.2	AC009506.1	CAST	C10orf2	CYB5B	CTC-265F19.2	GPNMB	FZD10-AS1	GOSR1	RALGPS1	C10orf107	HRH2	FSTL5	RP4-575N6.4	CTD-2561B21.5
PPP3CA	SMIM14	CLTC	FYCO1	TCEAL4	AUNIP	RP11-1082L8.4	CHMP7	RGS7	ZNF35	RGMB-AS1	PCBP3	IL6	AL845259.4	GABRA2	AC093787.1
TRIM36	ZFP64	PJA2	HSD17B7	MFSD5	SMARCAD1	AC012451.1	CTA-384D8.36	AFAP1L2	TOP3B	SESN3	DKKL1	RP11-846F4.14	FAM26F	ISM1	FBN3
UBE2E1-AS1	AC062029.1	NUDT5	IPO11	NAPRT	C5orf15	RP11-388C12.5	XXbac-B444P24.13	DZIP1	MECR	FGFBP3	RP11-141M1.3	C10orf128	Six3os1_7	CCNA1	NPY2R
FRYL	EIF2AK3	COX20	KIAA1731	RP11-661A12.8	CDKN3	RP11-1078H9.1	RP11-455F5.5	HS6ST1P1	DHX34	C16orf87	RP11-697E2.6	IGFBP1	APOC1	RGCC	PCP4L1
RELL1	GDI2	RP11-932O9.7	PFDN5	MIR4470	DBNL	LINC00642	FOXD1-AS1	DCHS2	RP11-384K6.6	RCAN1	C8orf48	RP1-170O19.22	CCDC175	PTGFR	RP11-92A5.2
RP11-111M22.2	PEMT	AL662800.1	APOA1BP	SNORD3A	GPATCH2	PFKFB1	RP5-902P8.10	RP11-855O10.2	VPS25	DDX60L	RASSF5	RP1-170O19.23	FLT4	DAPK1	DSCAML1
RPS6KA3	UGDH	ARHGAP11B	ASL	TANGO2	CSRNP2	RNU6-845P	OAS1	ANKRD53	ALG10B	PPFIBP2	RP4-728D4.2	RP11-1102P16.1	AL732375.7	AKT3	RP11-384F7.2
CLPTM1L	C3orf58	SLC35E2B	NDUFB4	SS18L2	FAM32A	CTD-2525P14.5	ZSCAN20	CERS1	DMAP1	VAMP7	BTN3A3	RP11-404K5.1	RP11-214C8.2	WLS	CTD-2269F5.1
COPS7B	YIF1A	DMXL1	RP11-761E20.1	R3HCC1L	C16orf70	MUM1L1	PCDHA12	GDF1	IPO4	CCDC15	CCDC160	RP3-483K16.4	FP671120.1	PLD5	KCNH1
KIF14	AC099850.1	MYL12A	SERPINB8	SCARB2	MAN2B2	AL390036.1	ZNF717	RP11-20I20.2	ZNF551	CTC-461F20.1	CTD-2026D20.2	GABRB3	FP236383.11	STEAP2	ROPN1B
KIAA1958	ETS2	NHLRC2	CTB-13L3.1	FAM47E	C11orf57	CEACAM16	ZNF585A	RP11-68I3.7	TEKT4P2	RP11-12G12.7	PRSS35	IL31RA	FP236383.6	STEAP2-AS1	ERG
LYAR	WDR89	RP1-4G17.5	CTD-2528L19.4	NOLC1	COPB1	CTD-2619J13.13	CCDC69	NFKBIE	UQCC2	DGCR6	RP3-428L16.1	PWWP2AP1	NRK	HS6ST2	STXBP6
RRAGC	ZNF165	ARL1	SH2D3A	RABGAP1	FAM200A	MYO15B	NEK10	RNF212	TTC18	HLA-A	AC015691.13	RNA5SP151	SYCE1	NOV	GLI2
ECI2	TM2D3	RPS27A	ZNF28	RP11-109E24.2	MESDC2	PLEKHB1	PTGS1	NBPF2P	C11orf73	AC023855.1	ME3	AC073072.5	FAM13C	NPL	RP11-923I11.5
GREB1L	TRIM37	MYL12B	ALG10	PRKCI	MSTO1	RP11-413B19.2	LRRIQ1	ALG1L10P	ZNF714	HDAC5	TRIM34	EDNRA	DOK6	PRUNE2	WNT16
PHF7	CFDP1	RNF113A	HSD17B12	RLF	RP11-29H23.4	DDO	TSPAN19	FAM90A1	HIBADH	RP11-53I6.2	BHLHB9	FGG	SHROOM4	IGFBP6	RP11-85O21.2
RP3-400B16.4	MARK3	RP13-270P17.1	ZNF607	RRP36	RTFDC1	NES	ZNF311	C2orf88	NUDT17	ZSCAN9	NAT1	RP11-314D7.2	UBE2QL1	ADRA1B	FRMPD1
RP9	NCK1-AS1	C7orf55	B4GALT3	CTC-203F4.2	STK36	AC118344.1	AK4P1	DDN	ZNF273	AMOT	ZNF285	PPP1R36	C1QL4	CNTLN	SNAP91
SNX12	SNHG1	RPS5	C1QTNF9B-AS1	MAPK3	NUP93	P2RX7	CTD-2206N4.4	MYCBPAP	ZNF589	EPB41L2	HES2	AC005281.2	FOXJ1	CPVL	RP11-545G3.2
RP1-197B17.3	KCTD15	NDUFA1	FAM175B	ADCK4	OST4	SLC9A9-AS2	DNAH12	PCDHGB3	ZNF431	CTNNBL1	PIFO	AC007966.1	PALD1	PDE1C	RP11-214O1.1
EXT1	RP11-77K12.9	CTB-161M19.4	AL162311.1	DAG1	SHFM1	CCDC114	KCNAB2	RP11-94C24.6	GPSM3	FBXO3	TRAM1L1	FSIP2	SPOCK1	HOXC8	CACNA2D1
LYST	SLC16A6	LUC7L2	AREG	GTF3A	ATG4C	RP11-3P17.3	RASSF6	CTD-2234B20.1	HYAL3	AIF1L	LINC00884	RIMBP3	CTD-2314B22.1	LINC00941	PDLIM3
MED21	ASF1A	RP11-758P17.3	HAX1	LMNTD2	CUEDC2	RP11-3P17.5	LCP1	FUT2	SLC25A5	DNAH2	PORCN	STEAP4	SPRN	PTPRB	NELL2
RP11-10K16.1	ENSA	VDAC2	KRI1	SARS	EXO1	TUBD1	RPL15P3	HOXA10-AS	PPTC7	FBXO3-AS1	RP11-23F23.2	CGB7	VANGL2	CD70	BAI3
C19orf47	LRRC58	ZNF786	PPP2R5B	DNAJB14	TTC39C	CKMT2	GAMT	LINC00346	RP11-81A1.6	HCG4P5	NME5	KRT6B	RP11-31L22.3	PTGS2	RP11-458I4.2
RPAP3	LZIC	LNPEP	RP11-363G15.2	PPL	EIF3H	RP13-150K15.1	GPR3	SRPX2	SLC25A5-AS1	ABBA01031664.1	PLEKHF1	LINC01410	KIF12	ROR1	AC073869.1
SCOC	RP11-334C17.3	PAF1	AGO1	PRR14	MTMR2	AL020993.1	OR8B9P	BMP5	C3orf17	ASPHD1	FBXO6	XXbac-BPG34I8.3	RP11-680H20.2	PAPPA	B3GAT2
YPEL2	EIF4A3	TMEM63A	CLDN12	RP11-134G8.7	PLA2G15	MIR544B	RP11-181C21.4	CTD-3193K9.4	CCDC146	TPST1	RIMS3	LSP1	NECAB1	SVEP1	MOXD1
AC009303.2	MCEE	MRPL46	GSS	ATL1	SPATA17	RN7SL535P	RP11-678K21.1	SAMD13	DUSP11	MATN2	RP11-466A19.6	CDC42EP5	KAL1	MIR2682	APLN
ACAP3	MPHOSPH10	MRPS11	TMX1	LAMA5	TMEM39A	RP11-876N24.5	RRN3P2	SLC16A4	UQCRC1	CLDN23	RP11-680G24.4	RAD51AP2	SLC35F1	RP6-65G23.5	KCNH1-IT1
APLP2	JARID2	REV3L	CCNG1	COX6B1	CTD-2175A23.1	PCDHB16	ACSM3	RP11-525A16.4	TRUB1	UROD	IFIT1	RP11-157L3.10	GALNTL6	RP11-461F16.3	LINC00937
CCDC93	NCK1	TOR1AIP1	RNF8	FBL	RAB9A	TLE2	CTA-126B4.7	CST6	TIMM13	CCDC102A	RP11-466A19.3	RP11-157L3.4	SOX3	SLC1A3	TRPC3
PDE6D	NMNAT1	CDK11A	RP11-227G15.12	RGS19	RINT1	MIR4487	PLEKHG5	NAALADL2	MIR6892	ST3GAL5-AS1	RP11-466A19.7	KRT6C	CPEB1	CYBRD1	XKR7
TCF19	TMEM183A	HIST1H2AM	RP3-426I6.5	CDH1	PPIL1	RP11-305F18.1	RP11-517O13.3	SLC52A3	MARK2	HECTD3	RP11-843B15.4	MGC12916	RP11-752G15.3	RPSAP52	FEZF1-AS1
WDFY2	ARSG	RBM39	WDR41	PAK2	STAT3	AADAC	SIPA1	C5orf46	EXD1	MYCL	LMO3	KRTAP10-5	RP11-168L7.3	HLX-AS1	FSTL4
STX3	FGFR1OP2	RPS21	COLGALT1	FAM83H-AS1	ZNF468	RP11-1035H13.2	FAM132B	DNMBP-AS1	ZNF773	FBXO41	MIR5588	GABRG1	CCK	KCNC4	IQSEC3
DENND4A	KIAA0586	HIST1H2BO	CKLF	GRHPR	ZNHIT6	RP11-711D18.2	RP11-718I15.1	RP11-130C19.3	ZNF268	GCNT1	ABCA7	RP11-497E19.2	SOX8	RNA5SP284	NPFFR1
PNPLA6	MLPH	PSMG3-AS1	CKLF-CMTM1	MIR6791	TBRG1	RNU6-911P	GSTA4	ANKRD22	DNAJC18	C9orf72	TRPM6	ZSWIM2	GS1-421I3.2	LAMA4	LAMP5-AS1
DEGS1	RBM10	STAG3L5P	HMGCS1	TMEM147-AS1	MRPL17	RP11-143H17.1	NSD1	AL161626.1	RP5-874C20.8	TDRD7	MVB12B	AC006372.5	RP11-161M6.2	STAMBPL1	RP11-148B6.2
DDIAS	TGIF2	EMG1	MIPEP	EIF4EBP2	PLSCR1	RP11-386I8.4	DTX4	ARMC10P1	ZSCAN26	DDX52	REPS2	RGS16	RP11-379L18.3	FIBIN	RP11-43F13.4
RWDD4	TGIF2-C20orf24	MAU2	STX12	GPCPD1	RP11-271M24.2	RP11-463O12.5	RP11-407G23.7	CTSF	ZNF549	GDF11	CCL28	KCNQ4	ELMO1	ELAVL2	CTB-107G13.1
TRAPPC11	RAD51	CDK11B	AC072062.1	CCDC24	SNX1	RP11-97O12.5	AC006328.4	AC079949.1	AC098820.2	BET1	MFI2	RP11-603B24.2	HOXD11	GOLM1	KIAA1024
BPNT1	RAD51-AS1	RP11-313P13.3	ARGLU1	FLJ21408	TTC17	AC073641.2	KCTD2	C11orf97	MRPL52	ZSWIM5	COTL1	RP11-354I13.1	GSG1L	NTNG1	STK32A
CYFIP1	ASUN	ERBB3	RP11-425A23.1	MIEF2	CCNA2	SMG1P7	RP4-761J14.9	TRIM17	RP11-677M14.2	ARL6	RTN2	SSPN	AC009033.1	CTD-2530H12.1	CAMK4
BRPF3	DPM1	RP5-908M14.9	SNRNP48	SEMA4B	DYNLT1	RNA5SP382	AC012005.4	VEPH1	SLC7A7	SYK	PPM1N	RP11-1143G9.5	CUBNP2	DGAT2	NCAM1
TRIB2	TIMM9	TPD52L2	CTNNAL1	CTD-2538C1.2	RING1	RP11-930P14.2	BTN3A1	RP11-371I20.2	WDR59	AC007405.4	DBN1	RP11-493K23.4	OR2H2	LRRC63	RP11-629G13.1
PLD2	TMEM179B	MGME1	PBDC1	MICA	TXNL1	RP11-459E5.1	COL4A2	TCN2	C6orf57	ATXN7L2	FN3K	RP11-535A5.1	AC129492.6	BMP3	SCRT1
GNPTG	CDK19	PSMD7	RP11-809O17.1	TPM4	CCNH	BRWD1-AS1	CYP27B1	CHMP1B2P	PPM1F	CTD-2320G14.2	TMEM8B	MTNR1A	GPR6	RP11-16E12.1	PRR5L
TSR3	SGSM2	RNF167	CCT2	ERCC1	CELSR3	ZNF280A	MIR5187	FAM46D	RP11-266L9.8	LL22NC03-32F9.1	FGFRL1	RP11-66N11.7	SNTG2	ADD2	GADL1
VAPA	TSR1	RXRB	DIAPH1	ATP6V0A1	ENOSF1	RP11-960H2.2	RASL10B	TMEM155	C20orf96	ERICH2	GNAS-AS1_4	NAMPTL	ANKRD20A7P	NIM1K	WNT3
FLJ44313	FOXA1	SNX5	PPP3CB-AS1	RP11-755J8.1	NDUFC2	FGF12-AS3	CTA-363E6.5	SLC2A14	SMARCAL1	CTD-2562J15.6	RNF39	HDAC9	BEND4	RP11-715J22.2	CHRNB2
ACVR1	MAP3K8	CD164	TBC1D9B	C6orf226	NDUFC2-KCTD14	ARL11	C2CD4A	SLC9A9	TMEM161A	ZKSCAN8	LRPAP1	ROCK1P1	AC007389.3	SLC7A8	WNT5B
KLHL5	TAF11	EXOSC4	ACAP2	SLC35E3	RP11-109N23.4	RP11-738G5.1	CCDC80	FYB	COQ3	GDAP1	TMEM52	ZSCAN18	AC116614.1	LIX1L	PDE1B
PPM1K	CCND1	HIST2H2BF	RP11-150C16.1	IQCC	POLR2M	SNORD83A	CMTM6	GPR1	ERCC4	SLC37A3	BMP8B	RP11-555K2.1	GS1-120K12.4	FBRSL1	GALNT12
RALGAPA2	ATG16L2	RP11-533E19.7	POLB	SLC11A2	FNDC3B	ACPP	FKSG48	PP12613	DBT	KLF2	CTD-3092A11.1	RP11-555K2.2	KLF2P4	FAM49A	ZFHX4-AS1
CHD6	LINC00240	STAG3L3	ZNF548	MRPL10	CARS	PDE7B	NDST3	TRIM6	SIL1	NOS1AP	HCG4P11	AC079776.6	PGM5P3-AS1	DNAH11	RP11-478B9.1
MANEA	RP11-332H18.5	MDH2	ARHGEF10	STOML2	CDH3	RP11-134L10.1	RP11-182J1.13	TRIM6-TRIM34	NAT6	PURG	RP1-118J21.25	ADGB	HOXB6	RP11-588P8.1	HTR6
MANEA-AS1	NSUN2	NCBP2-AS2	MFSD9	MIR8072	ZNF529-AS1	ATP13A4-AS1	RP11-327F22.2	AOX1	ZNF16	DTNBP1	EFEMP2	PROCR	MIR3663	NMU	CDH6
RP11-293A21.1	SRD5A1	STYXL1	TMEM182	ZNF253	ZNF529	CTB-46B19.2	RP1-90J20.8	PCDHA4	RBM45	MAPKAPK2	PHGDH	RP11-715G15.1	NCMAP	CSF1	DBX2
USP46-AS1	RP13-476E20.1	HIST1H2BF	CTD-2013N24.2	KB-1732A1.1	ERICH1	LINC00111	RP11-373D23.2	RP11-968O1.5	RP11-305E17.4	ZNF618	SLITRK4	CLUL1	RP4-594I10.3	RP11-343H5.6	ASGR1
NGLY1	TAF9	HIST2H2BC	EOGT	DSTYK	ARHGEF18	RP5-1024N4.2	MIR548AK	TNFSF10	LIMK1	CEP162	FARP1	LINC01285	IGKV1-27	UBASH3B	GAL
RP11-432I5.8	YBEY	HNRNPA2B1	CTH	LRRC46	CTB-133G6.2	PPIAP22	FAM214B	CYP4X1	TMED9	SLC36A1	PELI3	AC134882.2	RNF157-AS1	CD302	SNCB
ASPM	AK6	SUGP1	CTC-471J1.11	PPIL2	AC090587.5	CSTA	HHAT	HSD52	UBE2H	LGMN	ZNF554	MTND1P24	RP11-748H22.1	ZDBF2	ARMC4
STIM2	NXNL2	DDX31	DENND6B	RNU1-120P	HPS4	PPP1R27	HSD17B8	RP5-1139B12.3	PTGES	RNU6-8	METRN	RP11-204C23.1	AQP4	DDIT4L	CPNE5
CYB5A	ZHX2	HIST1H2AD	USB1	DVL2	MSTO2P	UBA7	SLC38A7	SERPINA5	CAPN2	HELB	UNC93B1	COL6A1	SLC22A31	CLDN1	COL19A1
USP46	mascRNA-menRNA	HIST2H2BD	FAM109A	FARSA	SRRD	FABP5P7	CLPSL2	TP53I11	RHBDD2	HLA-C	ADAP1	ZNF402P	KIF1A	DYRK3	IRF8
RBMS1	TBX2	JADE2	SLC25A17	HAUS6	DNAJC19	RP11-845M18.7	GLUD2	ZNF501	TGIF1	EPHB3	KLF11	NUDT11	RP11-258B16.1	AQP4-AS1	EIF4E1B
ARV1	LRRC1	MROH8	SUCLA2	RP11-961A15.3	METTL8	APOA1-AS	GRPEL2-AS1	ZNF518B	TSPO	MID2	SLC7A11	LRRC4C	RNU6-419P	MXI1	KIAA1045
NUDT3	TBX2-AS1	TRAF3IP2-AS1	SUCLA2-AS1	CREBL2	NDFIP2	AC048346.1	GOLT1A	AGAP2	DPH1	SCML2	MAFG-AS1	MAGED4	ACTC1	RP11-168P13.1	LHX6
KMT2C	MALAT1	YY1AP1	TAB1	NOP14-AS1	RTCA	CTD-2555C10.3	IFT172	GBP2	N6AMT1	RP11-588G21.2	PANK4	RUNX1T1	FPR2	SMARCA1	ADAM23
STRBP	RP11-576I22.2	AP4S1	EFEMP1	RP11-881M11.1	RUVBL1	MIR520C	PRAF2	ZNF626	ADCK1	STIM1	PER3	CNTNAP2	GABBR2	ST6GAL1	HPCAL4
WWC2-AS2	GSK3A	BRWD1-AS2	MRPS24	RNF10	SLC35C1	AC100830.3	RP11-404P21.8	CASP10	MRPS22	RP11-157F20.3	BRD7	NOVA1-AS1	MIR3663HG	CDC20B	GNG8
NFKBIB	RFWD3	IRF3	PARP6	RP11-108M9.6	TTC30B	CPEB3	IFT46	GBP1	STXBP2	CTD-2337A12.1	PAOX	PCDH17	PLXDC1	RP11-573D15.1	KCNF1
SIRT2	RP11-359P5.1	ATF4	PPP6R2	PSMA1	ZNF775	FBXO47	BDKRB2	PART1_1	CHURC1	ELL2	RTN4R	TMEM47	DNAH6	RP11-320M2.1	LINGO1
C9orf147	AC006486.10	GABPB1	THNSL2	MTHFD2	GTDC1	SNORA38	C11orf72	RP11-68I3.10	CHURC1-FNTB	ITGA5	C4orf32	NOVA1	RP11-354P17.15	IL12A-AS1	SLIT1
PIGM	GORAB	HNRNPF	DOCK8	POLE4	MSRA	CLASP2	RP11-568K15.1	SLC13A3	SCRN2	GSAP	CIC	WNK4	ITGA9	TSPAN7	RP11-696P8.2
SPATA5	AP3B1	HNRNPK	DPH5	RP11-287D1.2	RP11-1E4.1	EMP3	TSPY26P	TLR1	CLUAP1	HOXA4	NPY1R	CTB-41I6.1	ESX1	GPM6B	CD1D
AC006994.2	MRPS31P5	RP11-61K9.3	LINC00568	TMEM109	RP11-483A20.3	AC023137.2	DGUOK-AS1	APOBEC3D	RP11-126K1.6	SPG20	NRARP	PIK3R5	SEPT4	DLK2	MMP24
CHKA	PKP4	RP11-692D12.1	RP11-343H19.1	TMEM209	ARF5	PTAFR	FGF22	CHRNB1	CTD-3214H19.6	SPG20OS	PI4K2A	NAP1L3	GPR124	PITX3	SCN9A
DIS3	RP1-43E13.2	RP11-73E17.2	ZNF432	NRL	ARHGEF9	RP11-304M2.5	AC005013.5	HOTAIRM1_3	NECAP2	ARHGEF3	TRAF3	RPRM	RP11-25K19.1	COL13A1	RHBDL3
KDM7A	CFAP36	STRN3	ANGEL2	SNAPC3	NDFIP2-AS1	SEMA3B-AS1	AC231657.1	MTA3	HMOX2	ODF3B	MKNK1	ASCL1	SFRP1	GATA6-AS1	RIMS1
MAP4K4	CNTROB	ARHGAP11A	DIS3L	ABCC10	ZNF430	LTC4S	TGFB3	MYO15A	RP11-33B1.3	PLEKHA2	RASD1	NCAM2	TMEM98	LINC00087	HCN4
TESK1	HELLS	ARRDC3	GBF1	MCTS1	RAB32	SCEL	C2orf27B	NPM2	WBP1L	MIR4687	PCTP	DACH2	CHRD	ADRB1	HRH3
WWC2	NADK2	CEP95	MEST	MIR4738	CBFB	AKNA	CTD-2649C14.2	RP11-641J8.1	CCDC86	SLC16A1	ZNF619	SOX11	TOX	C3orf80	PLXNA4
PIBF1	NDUFS6	DDX5	NSUN5	MOB4	CTD-2525I3.2	RP11-89G4.1	REEP2	TRIM22	RCCD1	ARSA	NDUFS4	TACR3	EPHB2	KIAA1456	CSMD3
SMURF1	C11orf80	MRPL12	PARL	PRPF8	GALNT6	RP11-173P15.10	RBM24	APOBEC3C	SHF	KLHL21	VWA3B	CU104787.1	SAMD5	FAM212A	CNTN5
MIR4683	MYO9A	NCBP2	RP11-219B4.7	RP11-196G11.3	MRPL3	VSTM1	RP11-334E6.3	HOTAIRM1_4	TREX2	ARHGAP17	TBCEL	BAGE5	CACNA2D2	FAM89A	RGS7BP
AC006994.3	C12orf65	RP13-1032I1.7	RP11-2E11.10	TRIQK	TNKS	AKR7A3	RP13-516M14.1	RP4-639F20.1	RP3-512B11.3	ELK3	ZSCAN16	AL109658.1	GFI1	NTN1	SORCS1
KANSL1L	C21orf58	RPN2	RP11-653J6.1	UNK	BRI3	S100A1	EVA1B	RP11-49I11.4	CTD-2083E4.4	GOLGA7	THG1L	LRRN1	TFAP2E	PLCG2	LUZP2
LCA5	THRAP3	STAG2	RPSAP31	ACADVL	CLUH	CORO6	LINC00526	AC012531.25	NUAK1	ITPRIP	MOCS1	DPYSL4	CR1L	PEPD	FBN2
TTC13	CTB-58E17.5	MAT2A	CCND3	BSG	FOXJ2	RP11-394I13.3	LPIN2	MYPN	ENTPD8	PSAT1	PDE4C	SLC46A2	MMP2	RAD21L1	RP11-563K23.1
KIAA2018	EZH2	DDX42	LARS2	UBXN7-AS1	NDUFV2	AC090505.4	MESTIT1_1	PLEKHS1	TIMM50	VEGFC	TRMT10B	CBLN4	AC044839.1	COL4A4	ZCCHC12
LIMD1-AS1	PLEKHG3	HIST2H2BE	NECAB3	ZNF718	RTCA-AS1	NCBP2-AS1	MIR3913-1	SNORD45B	HAUS7	XPNPEP1	VPS41	RP11-963H4.3	TTYH2	TMOD2	ARPP21
NUDT6	ZNF76	NUP85	RP1-63M2.5	CATSPERD	MARK4	ZNF763	SNORA71E	DST	MAGED2	RP5-899E9.1	ZNF530	AC002331.1	CD46P1	UNC5B	CCBE1
PVRL1	FBXO33	SPATA2	RP11-219B4.3	SLC27A3	PARP4	MUSTN1	EBP	PRINS	TUBA1A	SLC16A1-AS1	RP11-266L9.5	AC002368.4	ZNF358	CTD-2308G16.1	IGKC
RP11-312B8.1	RP11-532F12.5	WRAP53	RP11-632K20.7	DCPS	RP11-545D22.1	AC137932.6	LINC00621	snoU13	YIF1B	MTFP1	SYNGR3	AFF2	AC004987.10	TNFRSF11A	ACADL
SNORD52	ZNF496	BHLHE40	ATAD5	MPDU1	TRAF6	ELF3	NINJ2	FGFBP1	DDX18	DENND1B	ZNF275	LINC00707	ADRA2B	CORO2B	RP11-379L18.2
IMPA2	C14orf142	RP11-247A12.8	ERAL1	PPT2	ZNF202	ERP27	RNU6-736P	KCTD4	MRPL42	PGM1	BTN2A2	PDE10A	CTD-2540B15.7	STARD9	SYP-AS1
SACM1L	CNOT6L	HIST2H4A	RP11-485O10.3	SNORA64	BCAR3	RP11-59D5__B.2	RP11-314A20.5	HIST1H2BB	TMEM120A	RP5-1158E12.3	C12orf43	PTPRD	MAPK8IP2	TMEM241	LPPR4
NOL4L	DLG1-AS1	STAG3L4	RP11-804A23.2	NMD3	AC005682.5	CSGALNACT1	C1orf115	C7orf31	RP11-651L5.2	SH3PXD2B	DCTN3	ADARB2-AS1	RASA4	GABBR1	RP11-1166P10.7
JOSD1	HYOU1	APIP	TRAPPC12	OSBPL7	CD44	PCDHGA12	MIR4733	MTMR8	CCDC71	RP11-211G3.2	MORN5	FOLH1	RNF157	FGF13	LAMP5
NOL6	SLC38A2	PDHX	TOR1A	LAD1	GULP1	AC016735.2	RP11-640N20.6	AP000442.4	CTD-2410N18.4	FOSB	NDUFA8	GABRB2	CASKIN1	TTLL11	RP11-1166P10.6
RP11-27K13.3	SNHG7	USP3	ATRX	RP11-178C3.2	SCFD2	CAPN8	SPIN2A	CH17-360D5.2	CEBPD	IFRD1	ANGPTL4	PTCHD3P2	AHRR	PRDM8	SLC26A4
CREBRF	UBR7	ST7-OT4	RP3-473L9.4	BAZ2A	DESI2	CARD16	AC109925.1	SLC35G2	GIT1	POMK	LINC01116	NPFFR2	MAFA	AC016910.1	ZEB2_AS1_3
PTPLA	MAN1B1	MIS12	STARD3	SPTSSB	PSMD11	COL7A1	RP1-266L20.4	ZDHHC1	THAP11	RP4-613B23.1	LINC01117	TSHZ3	DLX3	RASSF9	TMEM233
DNAJC25	MAN1B1-AS1	MON1B	FAM189B	SUMO2	MAP2K3	CTD-2561B21.11	RP11-712B9.2	HRASLS	UBAC1	CTD-3032H12.2	RPA2	XYLT1	SHC2	RP11-403B2.6	WNK3
DNAJC25-GNG10	PCED1B	ASXL1	PCSK4	GAPVD1	TGFBR2	RP11-407G23.4	SLC4A10	ARPIN	MIR3180-1	RP11-159H22.2	APOO	PCDH11Y	STMN3	SCNN1B	SGIP1
GAB2	RNF40	PNO1	PIP4K2B	EIF2B2	ZHX3	RP11-867G23.4	CLU	C15orf38-AP3S2	PCBP2	FBXL16	CTD-2530H12.4	AC010729.1	RP11-107I14.2	DPY19L2P1	CTD-2589H19.6
LRRC37A5P	SERINC5	DUSP1	ZNF836	CALU	CCDC59	AHCYL1	MIR22	EMBP1	ZNF212	POU6F1	CXorf58	PTPRD-AS2	PGM5-AS1	RP11-9B6.1	IRS4
PKP2	SRF	SNX14	RNA5SP18	HIST1H2BM	CHIC2	RP11-416A14.1	RNU6-481P	FAM109B	PTTG1	ASB13	KLHDC8B	CHST8	NMNAT2	EPHA3	RP6-24A23.3
SLK	U2SURP	BMS1	ZW10	INO80E	FAM86B2	AKAP7	SNORA52	NME4	FAM83D	CCDC101	ZNF235	GPR139	NOVA2	GUCY1A3	PCDH10
BIRC2	BRIX1	TMTC2	TMEM263	SMTN	INTS10	AC093323.1	SNORD65	ENG	NCEH1	ASTN2	RP11-160O5.1	RNU6-247P	ARHGAP22	FAM65B	RP11-9G1.3
FAM86GP	E2F3	RBBP4	ZMIZ2	ZNF44	AP000230.1	AL133260.1	C9orf47	GNA15	KHSRP	GM2A	ANKEF1	RP11-669N7.2	COL27A1	RP11-317P15.4	LHX1
FBXO18	ENOPH1	RP11-977B10.2	CHAC1	ZSCAN21	SPRY2	CTB-167G5.6	PARP12	TCN1	YPEL3	TRIM32	SLC2A4	AC215219.1	RASGEF1A	COLCA2	LINC01385
BCL7A	INTS8	RPL41	PAPD5	NIPAL2	STARD4-AS1	FOXH1	RP11-78O7.3	TRI-TAT2-3	CTD-2616J11.10	ZFYVE1	MSL3P1	PTX3	IGDCC4	MPP1	ALOX5
PITHD1	LLGL2	FAM19A2	MB21D1	RP5-1021I20.1	LINC01023	KRT10	RP5-1021I20.8	GRAMD2	DYNC1LI2	ENTPD2	PIK3C3	FO538757.1	C11orf96	BRINP3	AMPH
AKTIP	MIR760	RP11-323J4.1	PLIN3	RP5-1073O3.2	TXNL4A	LLNLR-260G6.1	SLC25A25	ARRDC2	HN1L	CSNK2A2	PRRT3	CH507-216K13.2	CACNA2D3	CTA-38K21.2	GOLGA6L1
ANKRD16	RPL37A	FAM192A	UXT-AS1	TNKS2	UBTD2	RP11-1029J19.5	SNORA7	GYPC	PLD6	TP53BP1	RHEBL1	NSFL1C	PAX6	RP11-764K9.1	ARHGAP6
BEND6	SEPT11	PNRC2	MIPOL1	ZBTB40	PDPK1	TPRXL	SNORD100	ZNF649	RAD9B	AL132768.1	AARS2	ARHGEF6	KCNQ1	ADRB2	NRXN3
CD99L2	BRD8	ZBED5-AS1	ENTPD3-AS1	FUCA2	ADD1	XDH	SNORD36B	MSN	RP11-61A14.4	C18orf54	FASTKD1	DIO2-AS1	KRT127P	RIMS2	AGTR1
KIF4A	KIF20A	ZBTB5	CISD3	P4HTM	ZBED4	ZNF132	C17orf96	KIFC3	SH3GL1	NDRG3	GPR180	TIMP4	AMER2	RP11-554I8.2	SBSPON
PRDM2	MPHOSPH9	EIF4G2	ARL14EP	RP11-385F7.1	ARPC5	LGALS9	CTD-3234P18.6	RP11-386I14.4	STAT6	TJP2	L3MBTL2	RP11-44N21.1	ATP8A2	COLCA1	SCN5A
FAM111B	SUMO2P17	TMEM87A	FOXK1	RP11-478C6.2	FBXO38	MCTP1	LL21NC02-21A1.1	VWA5A	MLLT1	ADCY7	LPPR2	CDH10	LINC00693	TRHDE	NACA2
GRHL1	C16orf93	LINC00167	ELP3	SMU1	PKD1P6	RP6-109B7.2	RP5-1125A11.6	ALDH1L1-AS2	RP11-455F5.3	C16orf59	LIPA	PPP1R9A	LMO1	TRHDE-AS1	CCDC3
NEO1	CDCA4	PRDM10	C19orf12	STK11IP	THRB	CBX5	TBC1D5	ANXA1	AMDHD2	CDC16	ANKRD24	RP11-120A1.1	ULK4P3	ADAMTS9-AS2	RP11-171I2.1
NLN	SMAD3	RAP1GDS1	DHRS4	C7orf43	MEX3C	CTD-2619J13.19	ACTL10	ARHGDIB	NT5C2	CTD-2377O17.1	RNF43	NNMT	PRR29	SLC35D3	PREX2
RRAS2	ALS2	RSPRY1	NTPCR	CELSR3-AS1	PSMD3	IL7R	RP5-864K19.7	GLIPR1	UBE2L3	ENDOD1	RP11-1006G14.2	DIO2	TEKT3	EPHA5	LRRC7
SGK3	FAM179B	SLC30A7	UXT	RP3-465N24.6	MPRIP	NRG4	SNORD96A	RP11-54H7.4	KCNIP2-AS1	KIAA1551	ERCC6L	RP11-197K3.1	TMEM74B	IL7	MIR6891
SGTB	HEATR6	TUBA1C	CATSPER2P1	EAPP	RP4-612B15.3	P2RY13	MIR6805	STX19	PPIF	KLHL36	GPRASP2	KCNIP4	TBR1	SCNN1G	RP11-62F24.2
AC005540.3	THAP9	MIR6125	FAIM	MCM3AP-AS1	SH3GLB1	ZSCAN10	MIR130B	AKR1C2	AP3D1	ZDHHC21	ESCO2	MIR1302-11	GPR12	MEF2C	FLT3
AC097381.1	KLHL28	SCAF11	GRIPAP1	METTL2A	SUN1	RNU6-370P	RP5-1115A15.1	COL17A1	GADD45A	CLSPN	DOK7	PNMA6A	PGBD5	TRABD2A	AC004051.2
JADE1	TOMM70A	USP15	AC005624.2	RPL22L1	RP11-373N22.3	RP11-386G11.3	TMEM180	CTC-529G1.1	PLXNB2	EIF2B3	MARC1	SOSTDC1	RP11-482M8.3	HAS2	LRP1B
PRKAG2	RPL3	ZBED5	AP001437.1	ETFA	MIR3960	MMRN2	COX6A1P2	DFNA5	RP11-552F3.10	GGA2	RP11-104H15.9	RP11-123O1.1	RPL26P30	SHOX2	NHLH2
PRKAG2-AS1	CXorf40A	CDK6	RP11-326I11.5	KIAA1598	USP42	RP11-435J9.2	RP11-2I17.4	EMP1	TRIM65	KDELC2	ZNF280C	FP236383.2	JPH3	SLC4A4	GRIA2
CBX2	GID8	SNORD12	UBXN11	PGS1	LMX1B	CTB-127C13.1	SPEF1	MIR181A2HG	VASN	SMIM1	RP11-428F8.2	PRICKLE2	KCNK12	PROX1	BMPER
CCSAP	MRPL20	ZHX1	RNF103	TMEM256-PLSCR3	MIR4674	RP11-177B4.1	PMEL	GPR87	MICALL2	BTBD3	C1orf85	CCDC42	AC079776.3	PTPRZ1	CTC-255N20.1
FAR1-IT1	NDUFB11	ZHX1-C8orf76	AP1B1	TNKS2-AS1	MIR4674HG	FGF8	RP5-827C21.6	PNLIPRP3	VPS39	RP11-715J22.4	TRAF1	RP11-235C23.6	TMEM145	DPY19L2	GAB3
PTPRG	STIL	ZNFX1-AS1_3	DUS1L	LCA5L	TADA2B	RP11-261P13.5	AC005237.4	SULT1E1	ADIRF-AS1	ARL4C	RP11-268J15.5	IGFBP7-AS1	MYRF	WNT11	RP11-420N3.2
TXLNG	TFAP4	C1orf27	MIR3180-3	MIR3143	CCNK	RP11-51F16.1	RNU6-431P	TLR6	NOL3	RP11-10L7.1	TPP1	AL365214.1	RAMP3	CHN2	RP11-420N3.3
RP11-554F20.1	THAP9-AS1	TPR	PKNOX1	NBPF9	SETD3	PROB1	RP11-105N13.4	ARHGAP32	LSM6	CAMK2G	RHBG	DRD1	MCCC1	LHX9	RP11-647P12.1
XRCC3	RPL39	STX10	RP13-516M14.4	NUDT19	MTMR10	MIR503	MIR3684	ABCC2	TWISTNB	COPRS	SERHL2	RP1-90G24.10	PODXL2	PROX1-AS1	BNC2
TIMM21	SYDE2	AP000487.5	MAP3K14	POLI	AGAP3	SNORD38B	TAS1R1	AC009229.5	RP11-231D20.2	HLA-H	SKA1	KCNB1	GALNT14	RP11-445F12.1	DPY19L2P2
IRS2	THBS1	CTTN	RP11-338E21.1	QRICH1	FASTK	H3F3AP6	RP11-131N11.4	IFI16	UBE3D	RAPGEF5	AC006942.4	FOXI1	ANKRD18CP	GJB2	LPA
DTL	LNP1	IER2	CSNK1D	SLC24A1	CLCN7	RP11-49K24.9	RBP5	IL18	AC009495.2	ZNF777	C11orf49	CACNG6	HOXA11-AS	GRID2	NDNF
FZD8	ANO6	ARFGEF1	MIR3180-2	SREBF1	DVL1	DFNB31	RP11-120E11.2	IL20RB	AK2	AP2A2	RP11-620J15.3	RP11-433J8.1	HOXA11-AS1_1	KCNQ5	DACH1
INTS7	PLEKHA8P1	ANKRD36	NOD1	ZNF487	PKD1P5	RP11-1020A11.1	AC003956.1	MIR4279	DUSP28	RP11-247L20.3	SHISA4	FGF18	HS3ST5	SP8	HTR1B
CHPF	AC007216.1	LY6G5B	RP11-276E15.4	CSE1L	ZXDC	MIR6824	AKR1C3	NEDD4	TBX6	ZNF697	SIAH1	SYNPO2	EYA4	EPHA5-AS1	RP11-2N1.2
TMEM198	MOSPD3	NCOA2	RP11-396C23.4	CXorf24	KLHL22	RP11-556H2.1	CTC-435M10.10	RARA-AS1	EPHA1	CTD-2540L5.5	CTD-2311M21.4	LA16c-359F1.1	FP565210.1	LONRF3	RP5-921G16.1
MAMLD1	ZNF77	USP9X	TBC1D22B	NUCKS1	TADA2A	SNORA45B	FLJ46906	RP11-115D19.1	RTCB	CTD-2540L5.6	RP11-732A19.9	ST6GALNAC3	PDE4A	ADARB2	OXGR1
MLLT3	PEF1	GZF1	TMEM217	ZMYM1	AHNAK	TNNI3	RP4-777L9.2	FAM134B	BIN3	SRGAP3	INPP5J	RNA5S1	NPAS3	HLX	ROBO2
CAHM	PPP1R21	RP1-39G22.7	RP11-462L8.1	CHTOP	PRKACA	RP11-178L8.6	ACOT1	FSBP	LAMTOR3	PTPRF	DERA	bP-21264C1.2	KCNN2	RP11-14D22.2	TSLP
ZBTB21	WDR43	SLC17A5	WDR1	HMBS	ACACA	TRPV3	CTD-2623N2.5	GPR110	PMPCB	AGK	MTL5	GAGE12J	RP3-462D8.2	RP11-14D22.1	PRLHR
CTD-2651B20.7	KIAA0196	AC142472.6	hsa-mir-3180-1	STX6	NRF1	SCARNA15	MBD1	RP11-78A19.4	SIN3B	RP11-744I24.2	STYK1	PTGER4P3	NKX2-3	ZNF804A	CR2
ACAD8	NSMCE2	HEXIM1	CDC25B	PSEN1	RP11-448A19.1	LINC00299	RP11-76I23.7	PART1	ST7-OT4_2	SAMHD1	CTD-2095E4.5	AC134882.1	TRIM67	CH17-270A2.1	LINC01158
UGGT1	RBM14	SSU72	CENPB	PSMA4	KAZALD1	CTD-2358C21.4	RP11-814H16.2	PART1_2	DUSP12	PSEN2	DUSP23	AF131215.8	APCDD1	DYSF	FAM20A
THYN1	RP11-649A18.12	SYNE4	RP3-449O17.1	CTD-2534I21.8	KIF1B	CCDC12	SNED1	MCF2	SGTA	AMFR	NRM	TNFSF11	ISM2	GJA3	LHFP
SASS6	RP11-73M7.9	ZMPSTE24	SDCBP2	FAM219B	QSER1	CTD-2650P22.2	AL080285.1	DAPP1	ZBTB41	LINC01420	PBXIP1	CARD6	FBLN7	CEMIP	MAEL
CTD-2649C14.3	ATP5G1	ATP5H	CHAF1A	HMCES	CHMP4C	RP11-927P21.4	C11orf30	FOXL1	ADSSL1	RAB4A	STOML1	MIR1302-3	ZDHHC11	GREM2	ATP6V1C2
MGAT4B	ANKRD39	NUP50	EXTL3	MIR3189	CMIP	LINC01213	MALL	LINC01273	PXMP4	CHIC1	GPSM1	RNA5S9	NRXN2	MIR1258	ILDR2
TRMT13	DSN1	NUP50-AS1	FOCAD-AS1	RBM23	G3BP1	MIR5695	RP11-715J22.6	PPIEL	CDCA7L	AF196972.9	SNX15	HOXB3	RP11-849N15.1	TTLL7	NKAIN3
CD99P1	NEURL4	RB1CC1	REEP4	RP11-850A17.1	RP11-490O6.2	RP11-324E6.4	ZWINT	PALMD	NOMO3	CBX7	AC093267.1	GAGE1	ADAM11	IL20RA	XXbac-BPG248L24.12
RP11-84C13.1	RP11-660L16.2	HSPA5	SLC44A1	ZNF562	PARP8	LA16c-313D11.13	PPM1M	C3	GDE1	ZNF234	RP11-177H2.2	GAGE2A	ACHE	RNF128	ATOH8
MIR6089	DDX50	SBDS	SUN2	ERCC6-PGBD3	RPS26	PROSER2-AS1	ZNF782	LURAP1	IARS2	MAP2K4P1	TMEM144	RP11-461F11.3	CYP2J2	CTD-2544H17.2	HLA-B
C16orf52	RP11-483I13.6	TRIM13	TMEM55B	HIST1H4PS1	RP11-162A12.2	RN7SL671P	MYO1C	RP1-278C19.8	IRF6	PPP2R3B	LRRC26	HLF	VGF	CH507-513H4.1	SEMA6D
ADM	TRIM11	MSL1	ZNF526	ZNF823	MIR718	RP11-671J11.5	SEMA7A	TTC22	FBXO34	NUDT12	MIR4999	BOLL	SYT11	PLCXD3	GDNF
FAM86A	RBM14-RBM4	PHIP	HEATR5A	CSDE1	MPST	RNU6-510P	SNORD38A	EDN2	RP11-665C16.6	RP11-120K19.4	STK39	AC000403.4	SYT3	RP11-222K16.2	C14orf37
MEIS2	SLC25A24	PPP3R1	TPRN	FADD	PKD1P1	AC006273.4	SNORA51	RAC2	ATL3	FBXL3	XYLB	C14orf39	CRISPLD2	SLIT3	NEUROG2
SPRYD7	ZDHHC12	RP11-611E13.2	SMAD5-AS1_2	HN1	PPP4R1	AP004372.1	RP11-347C12.3	ST6GALNAC4	NTAN1	FIBCD1	DOK4	RP11-331N16.1	RAB39A	ANKRD29	FAM131B
ABHD13	ANKFY1	SCAMP1	KIAA0100	RP11-307C12.13	STK24	MIR4692	LEMD1	CDA	RPE	LCOR	EIF5A2	NUDT10	CTC-497E21.3	DNM3	ANKRD19P
AP3S1	PSMA6	SCAMP1-AS1	PRPF40B	PPP2R5C	TRIM8	NCOR2	RP11-582J16.3	LINC00677	ZNF296	CRYL1	MAGIX	RN7SKP258	AMN	LPL	DCLK2
ATG12	RP11-191L17.1	SPAG7	XRCC1	RP11-417L19.5	CDC42BPB	AC144450.2	ANXA8	CORIN	AKT2	LPCAT3	DKFZP434A062	NRG3	COLGALT2	PGF	LEF1-AS1
CCBL1	CDK17	AIDA	XRCC5	RP11-705C15.2	KLF3	C5AR2	ANXA8L1	HAPLN3	CCP110	SBF2	RP11-356C4.3	FP671120.3	RP4-545L17.12	RP11-335O13.7	KIF26B
LRRC8A	PLK4	BROX	C2orf69	RP11-705C15.4	MID1IP1-AS1	PARP4P3	PLXNB3	TM4SF1	NDUFS2	SMKR1	UBA3	RP11-1042B17.3	SPNS2	RP1-45C12.1	LEF1
CEP104	RSBN1	RP11-325L7.1	CCDC9	ABHD16A	TOMM40	RP11-603J24.6	SNCG	TM4SF1-AS1	SMAD5-AS1_3	TET1	RP4-753F5.1	DEGS2	EMX2OS	SNCAIP	CTC-575N7.1
DFFB	TNFAIP1	VIPAS39	OSTC	C6orf141	TP53TG1_1	RP5-1186P10.2	KCNN4	RP11-168O16.1	ZNF350	U91328.19	HCG15	RP11-138J23.1	PIK3CD	PRKCQ-AS1	BATF3
SNORD50B	ALDH3A2	ZNF384	TBC1D10B	PDCD4	HCP5	PCDHA11	CTB-55O6.10	CTD-2201I18.1	CTD-2213F21.2	ZBTB24	MIR2276	MYO7A	RP11-416N4.4	DOCK11	RTN1
RASAL2-AS1	IREB2	CIAO1	CCDC130	WDR93	INSIG1	RP11-1260E13.2	RP11-345J4.3	MOGAT1	BAIAP2L1	GKAP1	MVB12A	CTD-2621I17.6	ADM2	PRKCQ	SYPL2
RASAL2	RP11-393I2.4	JMJD4	NPLOC4	RP5-940J5.3	RANBP9	RPH3AL	ALDH3B1	RP11-1094H24.3	IP6K2	SOWAHB	PRICKLE4	RP11-385J1.2	DIRAS2	SNCA-AS1	SNTB1
PHRF1	RP13-131K19.2	PLOD3	TSPAN10	ZAR1L	FAHD1	AC005355.2	DLGAP1-AS2	AC004692.4	AC015849.12	COMMD6	SPIN4-AS1	EN2	TNFRSF13C	MED15P9	AK5
PEX5	FTSJ2	TMEM127	AC017002.2	NPEPPS	HAGH	CTD-2313J17.7	CITF22-49E9.3	ARTN	C19orf57	VTA1	C20orf196	PCSK1N	FGFR3	POTEF	ITGA7
SAP130	ITGAV	ZNHIT1	MVP	MGMT	RP11-667F14.1	HSH2D	RP11-277P12.20	ANKRD17	IQCE	STAT5B	RP11-34F13.2	RP11-554D14.6	RP11-89C3.4	LTBP4	RP11-713M15.2
CYCS	RPS6	IRF2	CUTA	NELFE	SRP72	RP11-332J15.3	S100A4	ITGA4	MTMR3	AP000320.7	RP11-387H17.4	RAB39B	HEPACAM2	FGF9	KIT
RP11-643M14.1	CSNK1G1	PTK2	EEF2	SKIV2L	UPF1	RP13-49I15.6	SYT8	GPER1	SNORA9	LMO7	TAF4B	STMND1	XXbac-BPGBPG55C20.1	NFIA	DPYSL3
SSX2IP	HSPA1A	FOXO3	HNRNPL	WDR6	RP11-1055B8.9	RP3-470L22.1	RP11-552F3.9	RP11-656E20.5	TRPC4AP	LRP1	AC007743.1	CFAP46	ADAP2	FAM135A	NRG2
VPS13C	NVL	CTC-205M6.1	ZFP90	AGAP2-AS1	AC007383.3	RP11-443B7.1	MROH6	RP11-944L7.4	LDLRAP1	MRPS6	RP11-403P17.4	RP11-44N12.5	SLC6A1-AS1	S1PR1	CHRNA7
GABARAPL2	TIMM17B	RPL28	TMEM5	RNU1-1	TMEM87B	BCAS1	PSCA	PLXNC1	GRSF1	SLC5A3	CCDC34	SYT9	ABCC6	ENOX1	DOCK10
TFB1M	ZDHHC5	ARFRP1	RP5-1157M23.2	MTA1	MGEA5	BRICD5	ENTPD3	RP11-597D13.9	DMWD	ZNF746	FUOM	DNM1P46	ABCC6P2	MCTP2	RTN4RL2
ADPRM	AP001412.1	RNF4	TRIM3	RP13-539J13.1	SPIN1	GNG3	TCEA1P2	RP11-42I10.1	SETMAR	AAED1	RP11-110H1.4	SLITRK1	RP11-1055B8.10	NR2F1-AS1	FOXN4
SCO1	EDF1	SEC61B	TWF2	RPS6KA4	AC073046.25	RP11-304L19.8	SALL4P5	AKR1C1	VAMP8	ASAP1	ZNF503-AS2	CTD-2054N24.2	BEND5	ADD3	RCAN2
HEBP1	GEMIN4	ZGPAT	BRMS1	TCEA2	CRNDE	AP000695.6	RP11-15K2.2	AC006262.5	EPHA2	TMEM99	RP13-188A5.1	RP11-338C15.3	ABCC6P1	BCL11A	ATOH1
RP11-431M7.3	SPINT1	AC027763.2	MRPS18A	E4F1	C5orf38	TMEM105	CTB-79E8.2	ATP13A4	TMEM51-AS1	GGN	ARFGAP3	RIMBP2	RP11-457I16.2	PEG10	GPR63
CCDC66	TALDO1	METTL21A	TBC1D13	PNPO	GLMN	MIR4477A	RADIL	HIST1H4L	PSMB6	MYO5B	MIR301B	RP11-662M24.2	HFM1	RP11-549L6.3	MARK1
PPFIA3	CYP20A1	PTEN	MORN4	RP11-867G23.8	RPAP2	RP11-138E2.1	RP11-624G17.3	AC078889.1	HIST1H3C	RYK	RP11-552D8.1	CMPK2	SIX3	AC234582.1	FOXA3
RAP1B	HDHD3	TNPO2	REPS1	AC003665.1	COPA	RP11-108L7.4	BCL2L10	EFCAB1	ACEA_U3	ZNF227	SNORA61	AC009312.1	SIX3-AS1	LPHN3	HOXB9
RP11-138I18.1	SNAP47	ZNF837	TRIM69	KRT18	PHF19	ELAVL3	COL26A1	ZNF671	NDUFA12	ZNF852	LIMK2	RAMP1	RP11-517A5.7	COL8A1	PRKG1
URB2	RNASEH1-AS1	KARS	PMM1	TRIB3	NUDT16	DDX11L5	RNU11	NKX2-5	RP11-473M20.11	ZNRF3	C2orf44	JAKMIP1	SRGAP2-AS1	PRKAA2	FAM184B
CTNNB1	STUB1	MEF2BNB-MEF2B	RABAC1	SLC3A2	AC010642.1	NANOGP1	U11	GPAT2	SNORD3C	AKIRIN1	CDKAL1	CDH18	CADPS	SGCE	AC079790.2
ABRACL	GADD45GIP1	MIR3615	IP6K1	AC009133.21	CTD-3138B18.5	RP11-83N9.5	RP11-27G24.1	RP11-403I13.8	MIAT_exon5_3	LRP2BP	KDELR3	RUNDC3B	COL9A2	NRG1	ROR2
TEAD2	RP11-34F20.7	PRKD2	MIR4781	CLIC3	GSPT1	TENC1	RNA5SP19	NETO1	RP11-680A11.5	METTL5	MTRF1	RP11-586D19.1	DKK3	ADAMTS9	COL25A1
GALNT2	USP22	TERF2IP	ZFP14	AC002310.14	ZNF8	RP11-87C12.5	DSG1-AS1	SLC9A7P1	CHD8	HCG4P7	ERI3	RFTN1	KCNJ5	CXADR	RP11-576D8.4
JPH1	AL356020.1	TRMT1L	XKR8	BCL3	CRELD2	GNRH2	FGF11	LONRF2P2	PMF1	BACE1	PLEK2	RET	FGD3	RP11-266N13.2	FGF5
FAM168B	COA4	MEF2BNB	FAM174A	RNU1-27P	RP11-933H2.4	H2AFB1	AL031229.1	MIR646HG	PMF1-BGLAP	CTD-2523D13.2	AGMAT	RTEL1	COCH	TLL1	NXPH2
C19orf73	DDHD1	RP11-10L12.4	GLTP	VAMP2	ALG12	MYLPF	BMS1P1	LOXL3	ZNF771	MCU	ZNF124	VIPR2	TMEM26-AS1	UNC5C	CTTNBP2
HTR7P1	PAAF1	UBL5	PGBD2	ZCWPW1	NCSTN	RP11-667M19.2	TMEM191A	DOK1	CD97	LMO7-AS1	CTB-60E11.9	AC115115.4	PPP2R2C	EPB41L4A	RP11-768F21.1
ITPK1	PWP1	VDAC1	PLGRKT	SLX1B-SULT1A4	NDRG1	APOBEC3B	AC098828.2	CTD-2134A5.4	DRG2	OGFRL1	MTERF2	bP-2189O9.3	SEMA3D	EPB41L4A-AS2	CDH13
RP11-377D9.3	RNASEH1	UBE3B	ZNF26	TMEM189	RP11-9F11.3	FAM65C	HCG16	LIPH	MRS2	KLF5	RP11-439K3.1	NFATC1	WSCD1	HMGA2	KCNH5
SLC4A7	UBR5	CCNL2	ZNF680	TMEM189-UBE2V1	SCLY	TMEM88	RP11-347C12.12	RP11-632F7.1	ASNA1	LYSMD4	ALG1L9P	HAR1A	CTD-2228K2.7	PDE4D	NTRK2
MNX1	RP11-580I16.2	RPL7	AL138921.1	MIR4664	HDAC11-AS1	CAPN9	RP11-55L4.1	ZSCAN23	HIST1H2BE	RP11-77I22.2	EID2B	HAR1B	EEF1A1P5	RP11-710C12.1	RASGRF1
MNX1-AS1	H1FX	ZNF565	PTER	BOLA2	CTC-246B18.10	C11orf86	CYP4F11	ZNF502	GPATCH1	WDR60	IQGAP3	MAGED4B	CTB-134H23.3	LAMB1	CACNB4
NAP1L1	RP11-395N3.2	ZNF622	UQCC1	FAM83H	MFSD12	CECR9	PYY2	RNVU1-10	C12orf10	CYP46A1	OASL	AUTS2	GLP1R	RP11-497E19.1	FGF14
KAT6B	SNORD49B	AHSA1	AC004471.9	HIST1H1E	RANBP3	CRIP1	STPG1	MRAP2	DEDD2	DGKD	TMEM14A	RP11-241F15.5	TOX2	RP11-444D3.1	MKX-AS1
TAF5L	NAV1	MTDH	CFAP61	POLR2J3	PQLC2	CTD-2619J13.28	C2orf54	ARHGAP28	NPC1	PACSIN2	AC004076.9	RP11-140A10.3	AC118754.4	NRP2	RP11-13J10.1
MLLT4-AS1	AC002310.7	MYL5	RNASEH2B	POLR2J4	SMARCD2	LY6G6F	KB-1440D3.14	RP11-91I8.3	SCAMP3	QKI	RP4-800G7.2	ABCA9-AS1	WNT9B	BDNF	C17orf102
PLEKHA7	WDR4	SLC22A4	RP4-616B8.4	RP5-1165K10.2	ZNF316	MEGT1	MIR1273F	ZNF319	MRFAP1	SERTAD4	ZNF772	IGHG1	MLXIPL	FLRT2	C20orf166-AS1
CAB39	ZCCHC8	GPBP1	AC002064.7	ZFP36	LMF2	MIR6726	RP11-481J8.3	CPLX1	RP11-220I1.5	SNORD18A	ALKBH2	CH17-53B9.4	SLC38A3	PACERR	GNG13
KCTD7	C11orf24	HAUS2	ACOX3	TLDC1	PRRC2A	SERPINE1	FFAR4	ZSCAN12	STK38L	KLHL17	C6orf89	RP11-1281K21.9	RP11-21C4.1	HERC5	PMP22
ABCD3	ZDHHC7	LRRC57	ADIPOR1	AP003068.12	CTD-3193O13.12	SRRM2-AS1	TERT	TNFSF12-TNFSF13	ZNF205-AS1	TXNDC5	LRRC8E	SMOC2	SYNE1	SH3RF3-AS1	FXYD6
PSMA3	LINC01063	OSBPL10	AP006216.10	DECR1	NUDT16L1	AL645730.1	RP11-756P10.3	ZBTB20-AS4	CDK5RAP3	GCLC	SYNJ2BP	RP11-506K19.1	TMEM26	LYN	CRHR1
HDGFRP2	MTG2	ATP5I	CHAC2	SRRM2	ATP8B1	C6orf47-AS1	NT5C3AP1	TNFSF12	MTPAP	NCS1	SYNJ2BP-COX16	GNG2	LIMS2	GNAI1	SLC17A7
MLLT4	SGK223	IRGQ	CTD-2376I4.2	PKP3	LRRC14	CTB-50E14.4	RP11-651P23.4	CTD-3193O13.8	YDJC	CAMK1D	TMEM45B	SLC5A8	UCP1	MCIDAS	CEACAM4
MRGBP	ATP8A1	SPCS1	ERVK3-1	LINC01123	SAMD4B	MIR6748	DHFRP1	CTXN1	CMTR2	DNAAF3	XPR1	IGFBP7	ABCD1P5	SH3RF3	PDX1-AS1
DLG5	VWA9	RELA	KDM3A	CTC-1337H24.3	RECQL4	AC006534.3	MID1	SMOC1	POLL	CCM2	AC005027.3	COL21A1	SORCS2	ITM2C	ZNF804B
ZDHHC14	PHF14	RNASEK	ZFP1	DHX15	EGLN2	AC104692.1	AL359737.1	SNORA80B	SMIM12	MECP2	CTD-2021J15.1	KLK13	BHLHE22	AC007391.2	AC021188.4
DCBLD2	SEMA3C	ZNF580	GTPBP8	BRAT1	CABLES1	AP003419.16	C15orf48	CALD1	SULF2	EMR3	MTHFD1L	RP11-454P7.3	CRLF1	NPY5R	EPHA10
IL6ST	BTBD10	AP003068.23	PPAPDC1B	LDLR	PPP1R12C	GS1-259H13.2	CTB-50L17.16	HOXA10	CCZ1B	ZNF333	SCAI	CDH7	CFAP221	RP11-462G2.2	NTRK1
ZNF891	HILPDA	C2orf47	ZNF121	PPP1R14B	GMFG	MIR7155	DHRS4L2	HOXB2	CEP85	PACRGL	BBS12	CALB2	LRRC37A6P	CXCL3	RP11-143K11.5
FOXO1	NUP160	TYW5	MFN2	CLN3	NOC4L	RP11-340I6.7	CTD-2162K18.3	SHROOM3	RP11-973N13.4	ACADM	AC003005.2	SSTR1	DIRAS1	SKIDA1	SLC1A2
MYO10	RP11-155G14.6	KLF10	PAK4	CTD-2017D11.1	SMARCA4	RP11-434H6.6	RP4-631H13.6	AC234582.2	RPRD1A	CEP152	TLE6	MYRIP	RP11-289I10.2	ST3GAL6	SSTR2
RP11-567M16.6	RP11-212P7.3	SEPT7	RNASEH2B-AS1	ZNF254	DCUN1D2	RP11-471M2.3	SNORD118	EPGN	XXbac-B135H6.18	NDUFV1	HSF2	KSR1P1	AC010136.2	ST3GAL6-AS1	FXYD6-FXYD2
KIAA2026	RP11-43F13.1	XPNPEP3	SDE2	CTD-2619J13.23	TMCO3	SEMA4A	ZNF322P1	NANOS1	HSPA2	RP3-388M5.9	SYCE3	P4HA3	ADCYAP1	MIR31HG	RSPO1
NLGN2	MORF4L2-AS1	TTC28-AS1	SUGT1P3	IER3	DDX51	MAMSTR	AL359709.1	SLC9C1	ARL17B	SLC25A12	CYP1A1	CTD-2026G6.3	IMPA1P	RP11-689K5.3	ADAMTS1
STRADB	ADO	ACTR2	TPTE2P5	LINC00910	CRIP2	MIR6816	CTC-435M10.3	RNVU1-4	ALG13	SLC25A26	LYSMD2	RP11-805F19.1	LINC00682	ZNF827	CTD-2616J11.2
C12orf60	FOXM1	FAM217B	AAR2	SH2B1	LETM1	RP11-332H18.3	TTLL13	KMO	BLOC1S1	DNAJC24	MARCKSL1	SFRP4	TNS1	IGFBP3	LINC00925
C21orf49	KIAA0907	PPIA	RP11-973D8.4	ACTN4	TSKU	SNORD87	BDH2	CD24P4	CYSRT1	FAM114A1	MIR6084	DEFB1	LRFN2	PPP1R14C	MAGI2
PHC2	PRPF3	ADAM17	SMDT1	CFLAR	RP11-632L2.2	CTD-2330K9.2	PLSCR2	AMPD3	LRRC59	ZNF691	RN7SL3	RP11-646J21.6	RP11-1055B8.3	LAMA3	TUBB2B
WBP11	RNF181	CPSF4	TNK1	C1QTNF6	CEP170B	MIR4648	CD14	CRIP3	MIR4757	ERCC2	BSPRY	CCDC147-AS1	ABR	SEPT6	LRP2
ZC3H13	LRCH3	PTCD1	CTD-2001C12.1	CREBZF	RCC2	SNORD36C	CTC-756D1.2	TCF20	TMCO4	C5orf51	CHAF1B	CHL1-AS1	RP11-728G15.1	MCAM	DKK2
SF3B5	RSRP1	RP11-214N9.1	GNA12	DDRGK1	SDF2L1	CBY3	DNAJC12	ALDH1L2	ZFYVE27	CFL2	IFT43	BCAT1	SYN2	CXCL1	GSX2
TRAK2	TBL2	PITPNB	HDAC10	DTX2	ACD	RP11-181G12.4	KCNIP2	TLR3	CREB3L2	RP11-697E22.2	RP1-72A23.4	RGS14	RP11-672L10.3	TNC	VGLL2
MIR4665	AAGAB	PPP1R3D	TAF10	MIR4519	MIR320A	APOBEC1	ANGPTL5	TMEM171	HIST1H4B	RTTN	DHRS13	RP11-662I13.2	RP11-21A7A.2	ZBTB16	FAM129A
ZNF277	CD2AP	RP11-708J19.1	ZMYM4	TNS3	POLR3D	C7orf61	RP4-737E23.2	PDE4B	RPL11	ALG14	NIPAL3	C21orf88	RASL10A	HES7	RP4-683L5.1
RUFY3	DEPDC1B	TTC28-AS1_1	DLG3-AS1	PRR15L	SLC27A4	RN7SL96P	AP002490.1	TRIM5	CSNK2A1	CWC15	NMT2	ZNF385D	AC093390.1	FXYD5	SV2C
ATG4B	NAF1	ZSCAN5A	INCA1	TNFRSF1A	CDPF1	RP11-7F17.5	OPLAH	SLC25A22	UBA1	DCDC1	RTDR1	B3GALT5	DLGAP3	PRSS12	SYT2
DYRK2	PMVK	TMEM59	MFSD1	AC016700.5	RRP1	DNASE1	RNY1P6	CNTRL	AC129492.1	EFCAB6	TATDN2	AC005256.1	MGC45922	TUBA4B	TACR1
KIAA1033	SART1	WTAP	PLP2	CAPNS1	BTBD2	RP11-498C9.12	RP11-294J22.7	ABLIM1	KCNK5	KDM4D	ADNP2	AP003900.6	RP11-65J3.2	CDC42EP3	ZFHX4
LRRC42	SYPL1	PTPN23	RP11-244H3.1	CLIC1	POC1A	TMPRSS3	RP11-776B3.1	LRRC4	KDELR2	SLC25A46	SERPINB1	RGS8	NOTUM	CLMP	PROKR1
SEC61A2	ZC3H12A	ST13	RP11-379F4.9	KRT80	DPCD	AC009276.4	PTGDS	RP11-867G2.8	HAT1	EIF3F	TM7SF3	RP11-715L17.1	APOC1P1	OXR1	RSPO2
GALNT7	COPG1	CTD-2547G23.4	USP30	GPR56	RP1-92O14.3	RNU5D-1	SNORD18B	KIAA1217	SPATA24	GGH	FEZ2		DRAXIN	RP11-395G23.3	BRINP2
NAB1	KB-431C1.4	HIPK3	ZMYM6NB	LDHA	B3GNT1	RNU6-1336P	CTD-2521M24.5	SLITRK6	VARS2	KIAA1109	PIH1D3		DKFZP434L187	ACSL4	FGF20
C1orf50	RP11-745O10.4	LINC-PINT	CDK2	LINC00263	CDC20	RP11-113K21.6	EIF1AX-AS1	RBFOX2	AL136419.6	TMEM67	RP11-303E16.3		AC087491.2	TSHZ2	SEMA5B
CCDC18	NAP1L4	RBBP6	TIPRL	PSMB10	PPP3CC	RP11-542A14.2	CRYM	CCDC169	SLC37A4	DNAJC28	SERTAD3		BAIAP3	TUBA4A	CACNB2
THAP4	TCP11L1	SSBP1	AQR	NFU1	DGAT1	SPOCK2	MBNL1	CCDC169-SOHLH2	RABGGTA	MIR574	AP000320.6		PPAPDC1A	SOX9	RFX6
CHCHD7	TXNIP	WEE2-AS1	KATNA1	NPTN	ISOC1	CTB-31O20.4	RP4-811H24.9	ZNF577	AP000347.2	TANGO6	CTD-2529P6.4		RP5-1103G7.10	CRYBG3	EDIL3
DOCK4	UTP23	ZKSCAN2	LAMP2	PPP1R15A	TMUB1	LINC01030	RP11-519G16.3	DMTN	RP11-95P2.1	FAM43A	MID1IP1		FAM150A	LPHN2	RP11-402J6.1
DYNLL1	CENPO	ACO2	LIN9	RP11-640I15.1	TXLNA	RP11-29O13.1	DUX4L3	CTC-429C10.2	RP11-490B18.5	KIFAP3	RP11-817G13.3		C9orf171	CYP27C1	VCAN
FGFR1OP	CTD-3014M21.1	MAP4K3	RMDN1	GABPB2	CEP350	RNU6-372P	SGK1	RP1-50J22.4	DCTN1	RRP9	SHCBP1		ATP8B2	IGF2BP3	C8orf34
KNOP1	DNAJC13	RP11-146F11.1	RP1-7G5.6	IPO7	LETMD1	CTD-3220F14.3	CYYR1	TRIM68	HIST2H3PS2	YAE1D1	ATP6V1G2-DDX39B		CYP2T3P	SATB1	RP11-247C2.2
LMBR1	NME6	ARPC2	RP11-179B2.2	POLD4	SAMD10	AL512791.1	UPK2	SLPI	MDP1	ODF2L	DLG2		EFNA2	VGLL3	LGR5
RP1-167A14.2	RP11-302B13.5	PURB	RP4-784A16.5	RP11-385D13.1	ZFYVE20	PLA2G4F	RP1-56J10.8	SLC4A11	RP11-67L3.4	PLA2G16	KRR1		COMP	RP11-506H20.1	RP11-95G6.1
RP11-567M16.3	RP11-92G12.3	SEC24A	AMOTL1	ATG101	BX322557.10	RNU6-975P	MRPL54	PLAU	RP5-998N21.10	YEATS2	PINK1		NAT16	BHLHE41	FLT1
SCO2	SNX11	DBI	ARL5A	NR2C2AP	DUSP3	RP11-278J6.4	PCAT19	PLAUR	CAPZA2	ZNF550	RP4-633O19__A.1		WT1-AS_2	CCNO	RP11-398J5.1
SEC14L1	ZNF252P	ZNF500	MAP1LC3B	RARG	FLOT2	RP11-65I12.1	CR848007.2	OTUD4	RPL32P3	DYNC2H1	SLC12A6		APLP1	RPS28P7	GRM8
HSPB11	ZNF252P-AS1	ZNF703	MAP3K6	RP4-591C20.9	RP11-20B24.4	RP11-661A12.7	MT-RNR1	INHBA	COMMD4	GNL2	ATP6V1G2		HIST3H2BA	AJ011932.1	RP11-664D7.4
LAMC1	ETV3	C1orf43	SNX2	THOC6	SAMM50	MIR125A	MT-TF	MIR4497	OPRL1	RP4-734P14.4	FKBP5		LGR6	CTD-2589M5.5	TMEM132E
CDCA2	RP11-977G19.5	CPSF7	RPL23	ZNF335	CTC-273B12.5	APBA2	MT-TT	CIB2	RP11-1000B6.5	ZNF527	KATNBL1		MYL3	TCEAL2	NOL4
GLI3	VGLL4	PEX2	TSACC	HCFC1R1	PDXK	CEP164P1	MT-TP	TRPV4	SNORD1C	C1D	LATS1		RNU6-453P	RP1-161N10.1	NXPH1
RP11-843B15.2	AC004967.7	RP11-796E2.4	ATP5A1	HIST1H4E	RP11-573G6.4	LINC00052	LINC01342	RALGDS	DYNC1I2	IMMP2L	SLC9A3R2		WTAPP1	PTPRD-AS1	CLIC5
SLC10A7	CCDC103	TRAPPC8	CABYR	INPP4B	MADCAM1	LINC00944	CAPS2	CD320	HMGN3	DOCK9	ZNF345		PTH1R	ZFPM2	RP11-379L18.1
YBX3	EFTUD2	C2CD3	CTD-2154I11.2	AC006483.1	RP11-533E19.5	RP11-439E19.7	VTN	RBM15B	LMBRD1	RP11-342M1.3	TIPARP		LRRC37A12P	FRMPD4	RYR3
CTDP1	FAM187A	C4orf29	SPIN4	CD27-AS1	WDR45B	SNORD99	WASIR2	U91328.2	C10orf95	PHC1	ATP6V0E2		TBX1	TEKT1	POU3F2
SMPD2	KCTD3	CAP1	VBP1	GLB1L	ALOXE3	LSAMP-AS1	NPIPB6	TMEM61	PXN	FBXW8	CTD-2213F21.3		RP1-76B20.12	C9orf170	PPP2R2B
ABT1	LAPTM4A	GUK1	RP1-292L20.3	STK16	ATXN10	RP11-20I23.2	AL132780.1	SELENBP1	RP11-321F8.4	ZNF343	NUBPL		GATA2-AS1	ACY3	AC009014.3
LEPRE1	NT5C	DNAJC30	USP13	ZNF768	CHST12	PCDHB4	RP3-412A9.16	TRIB1	LYPD3	SGMS2	KLHDC9		SPATA3	IL12B	IL10RA
ABHD5	RP11-644K8.1	HECTD2	CHCHD2	PCMT1	CTC-232P5.1	CEACAM1	TBXA2R	EPB41L4B	RBBP8NL	ACTR1A	PECR		SPATA3-AS1	AC008697.1	ATP1B2
SIM2	METTL3	HK1	DNMT1	SLMO2	RP11-424N24.2	RP11-225H22.7	RP11-229D13.3	EXOSC6	SMIM4	HIC1	SAAL1		THEG	CPED1	DPY19L2P4
PHF21A	MIOS	WBSCR22	MRPL16	EIF6	TCAIM	RP11-63G10.3	RP11-248B24.1	ANKMY1	TMEM259	RNFT2	TMEM169		AC068134.5	RP11-632K5.3	SLC25A48
TOM1L2	REXO4	RAPGEF6	PPIB	RP5-855D21.3	TRIM44	TULP2	AC009955.8	TMPRSS13	RNY4P10	RAB8B	PCNXL2		KRT17P3	AC097468.4	KIAA0226L
GFOD1	RPS23	RP11-286N22.8	PSMC2	CUL7	HSPA1L	FABP6	FAM85B	ITPKB	RP11-1099M24.6	FLJ31104	RP5-862P8.3		OXCT2	RSAD2	POU2F2
SNORD101	SETX	SDHAF2	YIPF4	PRRC1	MAZ	RN7SL566P	RP11-1348G14.4	ECHS1	PCK2	RBM27	C3orf33		RP3-437I16.1	LAMP3	GPR162
NOP14	ZZZ3	CDK13	BOD1	METTL22	ZNF749	MIR4657	SALL4	LRP5	CDK4	STARD3NL	TAF9B		LINC00908	PCDH19	CYP26A1
EFNB2	AC024560.3	TRPT1	DHRS7B	RP11-123K3.9	MAPKAPK3	RNU6-374P	AC126281.7	PRRC2B	EPN3	ENTPD7	ASCC2		TTC9B	PTENP1	KCNV1
TBCD	ATXN7L3B	EHD1	GCC1	RP11-159F24.3	PVRL2	SNORD37	RP4-800J21.3	AC053503.4	MIR1289-1	RP11-449H3.3	C15orf57		D4S234E	RP13-43E11.1	PROM1
RAB11FIP3	NOTCH2	EPM2AIP1	LTA4H	RP11-732A19.8	SUCLG1	AC012456.4	SMC2-AS1	SQSTM1	POLDIP3	AKIP1	RP11-35G9.3		HVCN1	GPR64	AVPR1B
INPP5A	TFRC	KCTD10	MAOA	B3GNT3	CD151	LINC01119	NPIPB9	GLIS3	RARS	CTU1	ZNF620		KIRREL2	MARCH1	RP11-38J22.3
AGO4	VTI1B	DOCK5	PALLD	NAT14	COBL	RP11-797A18.3	RP11-540A21.2	MFI2-AS1	RP11-626G11.5	JRKL	FAM71E1		RP5-875O13.1	MIR375	RSPO3
ZMIZ1	ANKRD40	FLJ20021	RBM34	RPL18	RPUSD1	AC020934.1	Metazoa_SRP	XXbac-BPG308K3.6	H3F3B	MTOR	GTF3C3		DENND2A	SYNDIG1	CACNA1G-AS1
WRN	BBS4	HBP1	MIR6834	TOM1	FEM1A	FKSG66	RP11-346C20.4	B3GALTL	JUP	PGM2L1	TTC33		MIR7846	WNT10B	GRIN2D
CDK9	HIGD2B	UBE2D2	EIF2D	DDX20	CRAMP1L	IL34	XX-C2158C6.1	CDK2AP1	RPL6	FAM118B	OS9		Six3os1_2	CRISPLD1	C15orf59
MOB3A	VPS45	C11orf54	COPS7A	HSPA1B	ASPSCR1	RP11-80F22.16	MAPK15	PLEKHG6	DHX8	RILPL2	TTC4		TNFRSF1B	SLCO2A1	CH17-125A10.2
RBFA	ARL2	CEP44	POMGNT1	PCGF3	IRX3	SUSD3	RP11-28H5.2	PDLIM2	GPR108	RPUSD4	EMC10		FOXL2	C7orf57	SLCO5A1
RP11-795F19.5	ARL2-SNX15	FBXO8	SDHB	AC002066.1	LASP1	ZNF750	RP11-483H20.4	ALPK1	MMP24-AS1	RNF111	MED24		RP11-132A1.3	CXorf57	MAGI2-AS3
RP11-5O17.1	POM121	HADHB	DDX46	FIZ1	SERPINI1	MAP1LC3C	SNORD36A	MIR148A	SEPHS2	UTP20	RP11-725P16.2		STAC2	SLC26A4-AS1	PRKCG
SFMBT1	CXXC5	PSMB2	CTC-428G20.6	LACE1	FAM120B	RNA5SP398	RP1-65J11.1	CITED4	ALOX12P2	IL1RAP	STARD5		SLFN11	KLF14	LPPR5
ZFAND6	NOL11	AC025442.3	LZTR1	PMS2P3	KCTD1	RP11-161M6.6	AC026471.6	RP11-876N24.4	ARHGAP19	MED8	TMEM55A		FOXL2NB	CXCL1P	AC018696.1
RFNG	RP11-102N12.3	SLC39A9	BLOC1S2	ATP5G3	VAMP4	BMS1P8	AC022154.7	MIR29B1	ARHGAP19-SLIT1	SIAE	RP11-761I4.3		MIR9-2	COPZ2	RP11-560A15.6
RP11-895M11.3	NCOA3	PBLD	C12orf66	HAGHL	TYW1	RP11-192H23.5	C11orf52	TRIM38	RNU12	SPA17	XPA		NRROS	ZNF71	CTD-2335A18.2
USP31	PNKP	ERMARD	LINC00467	HM13	CASC3	CTD-2655K5.1	HSD3B7	GPX4	U12	MRPS36	FAM171B		ACSS1	MIR152	PTGER3
LFNG	AP3S2	SAFB2	RPS11P6	MIR3178	FCHO2	HYAL2	RNVU1-6	MYEOV	RHOT2	CDCA7	SSR2		CYP4F22	C10orf67	RNF182
LRP11	MIR4258	ATE1-AS1	MTMR14	UBR2	RNF170	AC002310.17	LL22NC03-86G7.1	CTD-2622I13.3	DYRK1B	CPB2-AS1	ABHD14A		GPR173	THSD1	KCNQ3
RP11-40E6.1	USF1	UPF2	ENTPD1-AS1	AC141586.5	C1GALT1	AC005355.3	PRKG2	ZNRF3-AS1	COQ7	KAT2B	HMGCLL1		GPR158-AS1	AC091633.3	DGKI
AC011247.3	CNPY3	HIRA	MED11	HERPUD1	RAP2A	RNU6-502P	IFI35	GS1-259H13.10	DNAJB2	PARS2	CTC-241F20.3		HAPLN1	AKAP12	MKX
BTBD11	TMSB4X	HMGCR	OAZ2	SLC25A38	RHBDD1	RP11-554E23.4	RP11-458D21.1	C1RL-AS1	ANAPC15	REST	ZYG11B		TEX40	RP11-371A19.2	PPFIA2
RAET1E-AS1	XPC	SEC61A1	POLD3	C1orf56	LPCAT4	TMCC3	KNDC1	SCNN1A	COIL	RP5-864K19.4	BCKDHB		AC104073.2	ADORA1	ROPN1
GPS1	EEA1	ARIH1	PYCR1	MGRN1	PDCD10	TMEM198B	LINC01143	ZNF655	NUDT4P1	TMX3	CARD8		AC012354.6	KLK10	AC123886.2
HOMER1	RBBP7	HIST1H3G	RP4-635E18.6	SUV420H2	MAFB	TRIM16	RP11-699L21.1	KRT7	RP11-837J7.3	EPG5	DPF1		HBA2	KRT6A	COL1A1
CRIM1	MXD3	MRPL40	CRB3	C15orf37	SERTAD2	AC108488.4	TTC39A	CTD-2194D22.4	TRIT1	MAD2L2	ZFP2		RAP1GAP2	PDE11A	TMEM163
TAF4	NAT9	SP2	DLD	LINC00657	CHKB	BMS1P18	ARMCX3	IRX4	CTD-2650P22.1	RAD51B	ZNF774		RGAG4	ANKRD36BP2	AC140481.8
NOTCH1	FAM149B1	ST20	PSMC6	LLfos-48D6.2	CHKB-AS1	AC005783.1	RP11-98G7.1	LINC00899	FLAD1	EEPD1	ZNF222		RP11-262D11.1	CREB5	PSD2
RPS6KA2	TMEM104	YTHDF3	WWOX	PHC3	ELMOD3	MIR4516	TFF1	RARRES1	DNAJB1	HSPA13	AC067968.3		RP11-501C14.6	PYGO1	SCN4B
NEIL1	FLJ42351	YTHDF3-AS1	ZDHHC4	PNP	MLLT10	RN7SL636P	CTD-2619J13.14	MIR6510	KXD1	SHQ1	PRPSAP2		CTB-17P3.4	KCNT2	CNTFR
PTMS	HDAC6	CTD-2260A17.2	EIF2AK4	PSMD1	LBR	RP1-137H15.2	RP11-510J16.5	DEPDC7	LSM10	EFHD2	CST3		DLL3	NLGN4X	OTOP2
UBE2I	EIF4B	PDE7A	TSPAN17	SQRDL	LEPROT	AC009229.6	RP5-908M14.10	SLC6A8	TRAM1	ATF6	AP000936.4		RP11-430H10.1	LINC01351	AMER3
LINC00637	PYGO2	RP11-69M1.6	CDC42	HOXA5	RP5-855F16.1	AC073508.1	TRANK1	EVC	NUP107	FAH	LLGL1		Six3os1_3	MIR125B1	LGI2
PPP1R13B	ZNF346	ATP6V1A	FADS3	KDELR1	ABCE1	CAPN13	ZNF442	AGPAT4	UBOX5	LHFPL2	RP11-274J16.5		MYCNOS	RP11-392O1.4	GABRB1
WWP1	GPALPP1	CTD-2631K10.1	PAQR4	LMNB2	ECHDC1	CITF22-92A6.2	RP11-54O7.17	CTC-343N3.1	PRUNE	NDUFAF4	RNU7-27P		Six3os1_4	PTCHD4	SHH
ADARB1	MIR3654	ESYT2	SUOX	DLAT	MPV17L2	CTD-2033D15.2	SKIL	PNCK	SPG11	RP11-474I16.8	PDHA1		HOXB13	HAS2-AS1	SIAH3
SUMO3	ISCA1	FKBP2	TRI-TAT2-2	TSC22D4	RP11-799D4.4	MIR1227	MIR618	IKZF2	TTC1	IFT52	CTD-2006C1.2		SLC22A17	SNCA	DACT1
CTNNBIP1	RAB4B	HIST1H2AG	CYB5R1	CCDC90B	RRS1-AS1	RN7SL146P	MUC5B	ARL10	AP001468.58	MIA3	MTM1		AP001628.7	ALOX15B	RASGRP2
CDKN2D	RAB4B-EGLN2	HIST1H2BJ	NONO	MAP2K2	GALNS	RN7SL396P	RP11-61L19.2	NALCN	TMEM168	SMAD1	RP11-855A2.5		CRABP1	RP11-145M9.2	WNT6
GALNT1	CENPL	RP11-146F11.5	C8orf76	C7orf49	KATNB1	RP11-397C18.2	SLC25A45	NGEF	HIST1H4C	VAMP3	RP11-867G23.13		ALOX15	C1QTNF1	GSX1
PDXP	DHCR24	UBAP2	CNN2	MIR425	RANBP10	C3orf62	RP11-127I20.5	CDH4	RP11-175P13.2	CTD-2521M24.8	TK2		HCK	RNA5S17	TMEM229A
SH3BP4	DHX30	ZNF785	PTS	STK35	TMEM161B	C5orf66-AS1	RP11-540O11.1	FOXF2	CCAR2	CCDC102B	MYCBP		TUBB4A	hsa-mir-6724-1	LEPREL2
CTD-2284J15.1	NCOR1	RP11-516C1.1	EP400NL	TAPBP	NEMF	COL8A2	SNORA10	AL662797.1	GIPC1	CPOX	ACSS2		RP11-278A23.4	RP11-115H18.1	CTC-235G5.3
AC104532.2	RBM4B	RRM1	GPATCH3	LMNA	ANAPC10	CTD-2639E6.9	ARHGEF19	RASGRF2	PRKAG1	MSMO1	MIR7111		AC009108.2	FMNL3	GRIK1
ASAP2	TOP1	ATE1	SEC13	MIR5188	C11orf68	CYP2C9	CTB-25B13.5	RASGRF2-AS1	RP11-860B13.1	MYCBP2	RP11-138I1.3		NID2	RP11-35O15.1	IGFL4
TAPT1	TRAPPC1	CTD-2256P15.2	IL17RA	S100A16	HEXB	IL11RA	PLA2G6	C2CD2	RP4-622L5.7	RP11-272P10.2	CNTD1		FOXF1	RNA5S12	CA8
VMAC	VRK2	NECAP1	NF2	MIR762	LEPR	KRT222	HNMT	RP11-823E8.3	CDK16	GPT2	COA3		CDH11	FP671120.5	SOX21-AS1
ING5	XPOT	NAA50	EXOSC10	TTLL3	METTL25	MIR19B1	LINC00482	GABRE	ERMAP	ZNF322	FAM73A		ZMAT4	NXPH3	SMARCD3
SLC2A1-AS1	ZNF140	TSTA3	LRP4-AS1	ADPRHL1	MTMR12	MIR20A	TMC6	ZNF300	SUMF1	TSPAN9	HIF1AN		BZRAP1-AS1	RNA5S16	NTSR1
MAPK9	BRIP1	C6orf62	MUL1	B3GALT4	PPP1R3B	MIR5590	ZNF682	PRRT3-AS1	USP48	FBXO21	RNA5SP21		RP11-5O23.2	FP671120.2	RP11-395B7.2
KLF16	MFF	PAICS	SURF6	ZNF627	PRMT5	MIR6838	HSPB8	DSC3	ZNF66	AP1S2	C1orf145		KIF26A	UBE2E2-AS1	ELMOD1
CTBP1	C12orf73	RSL1D1	ARHGAP8	AC068831.16	RP11-345P4.9	OR8J3	MIR659	PON3	DCTPP1	DCAF15	CTA-342B11.2		ARNT2	FP236383.7	IQSEC2
PWWP2B	C21orf67	UBAC2	FMR1-AS1	MLX	ZNF7	RP11-804L24.2	MIR935	TP73-AS1	DEPTOR	TPK1	DHODH		KLHL32	MMD	SAMD14
TAPT1-AS1	HDAC3	EIF2B4	FMR1-AS1_2	RP11-131L23.1	ZSWIM4	AC004257.1	AC004510.3	WBP5	NBN	UNC13B	CH507-210P18.4		XXbac-BPG248L24.10	AC002454.1	SLIT2
DNAJC5	IGHMBP2	SNX17	AP006621.8	RP11-95P2.3	AL391839.1	AC005609.20	RP11-663N22.1	RP11-507K2.3	RP11-432B6.3	GRK4	SERF1B		ANXA6	FP236383.8	TCTE1
PPP1R26	RP11-315I20.1	GNL1	RFC4	DNAJB12	MANF	AC010761.9	DEF6	ALDH1L1	RPS27	RP11-160H22.5	C10orf35		EFHD1	FP236383.1	PHOSPHO1
ZFPM1	RP11-563N4.1	PEX11B	TLCD2	RP11-1072A3.4	RP11-298I3.1	ACOT6	LA16c-312E8.2	NEXN	SH3BP5	HECTD4	HDX		RIMS4	FP236383.5	RORB
ZNF362	SLC30A6	SIPA1L1	TPM3	RP11-175P19.2	UBTD1	MIR4633	AC104451.2	MIR196B	TRIM59	DTNB	PCYOX1L		SLC16A9	UCHL1	SLC6A4
CDS2	UBE2N	CTDSPL2	XXbac-B135H6.15	CLPTM1	HDAC7	MIR4779	CTB-25B13.9	RP4-563E14.1	ASNS	ZNF767P	RP11-345M22.2		CTD-2223O18.1	USP17L13	CYP2S1
C1orf159	ANP32E	RP11-166B2.8	ZNF205	MLST8	IRAK4	OVOL1-AS1	MEMO1P1	WTIP	GPR89A	RP11-78A19.3	SERF1A		LMTK3	RNF144A	NPPC
SIN3A	GNL3L	AP3M1	EBAG9	RP11-169E6.1	NDUFA4	RNU6-1077P	RPS26P6	CPS1	HIST1H4D	KATNAL1	TMEM218		KIAA1324	PRRX1	RP11-326C3.2
HMGB3	HIF1A	CYB561	EP400	KHNYN	USP43	RP11-145A3.1	CKAP5	SAMD9	LSM4	TMEM117	MANSC1		TMPRSS2	CFAP58	B4GALNT2
PLXNA3	RP11-307C12.12	DAP3	PSMC1	MIF	NBEAL1	RP11-17G12.3	SF3A3	CMTM7	NBPF25P	RWDD3	RP11-285G1.14		AMZ1	UCHL1-AS1	TESC
AP000251.3	CRK	SUPV3L1	RP11-881M11.2	NDUFB2	RP11-755B10.4	RP11-254I22.1	BCL7C	GRAMD1C	PRDX3	FPGT	TTLL4		C1orf194	TMEM220	TESC-AS1
LPHN1	DDX12P	APPBP2	CTD-2184C24.2	RIF1	TBC1D24	RP11-93K22.13	C2orf50	AKR1B1	RP11-77K12.5	FPGT-TNNI3K	CCDC167		HBA1	TMEM220-AS1	CNTN1
WNT9A	PGAM1	FAU	DHX36	RPL18A	CCNYL1	SNORD115-3	FLJ33534	PARD6G-AS1	AKR1A1	COPG2	MIR8069-1		HOXB7	RNA5S15	DLX5
RP11-66N11.8	TUBB	RP11-15E18.1	IER3IP1	YTHDF2	DRAP1	Y_RNA	LINC00885	PTPRM	COX7B	KIAA1841	TSR2		LDLRAD4	CCDC67	ARID3C
C9orf163	EIF3D	MRPL49	PGGT1B	AC009065.2	POLR1D	ZMYND8	VCP	TCEAL8	DDX27	MICAL1	ZNF585B		TMEM150C	CPNE4	LGI3
PASK	FLVCR1-AS1	NIP7	PEX6	AGGF1	RDH10	AC103563.9	ZNF236	DNAJB4	LINC01424	SORD	RASSF4		BARX2	FST	SLC30A3
FAM212B-AS1	TUT1	ZNF564	ZNF860	BCL2L2-PABPN1	RRS1	AL353602.1	SRP9P1	EREG	CCNB1	USP28	TMEM72-AS1		IGFBP2	ARID5A	LINC01388
NCOA1	AC097662.2	CAPRIN1	C4orf47	RPP14	ERC1	CLNK	HEXDC	DSG3	CERS5	CCDC85A	ZNF182		PDE3B	GMNC
BRD3	ANKRD18B	PAGR1	CTB-31O20.2	SLC35F6	FIGN	CTD-2033D15.3	IBA57-AS1	MAP1LC3A	CFL1	FBXO16	AC010890.1		IGDCC3	HTR7
PLEKHA1	CDC5L	RP11-274B21.1	GADD45G	ARL6IP1	SLFN5	FAM106DP	MIR6864	MDFI	HNRNPC	FTO	LMCD1		ICAM5	KLF15
TIAM1	RP11-239H6.2	SNORA76C	SLC4A8	DCAF12	CASC4	IFI27	RLN2	OSR1	NFATC2IP	HIC2	LMCD1-AS1		AC007563.5	RGMA
DUSP8	SAR1A	UBE2D3	ZRANB2	NEK8	GFOD1-AS1	KLF4P1	RNU6-881P	SLFN12	RP11-817O13.8	KIAA1324L	RIPPLY3		ADCY5	WASF3
HTATSF1	RP11-635L1.3	ZMYM5	ZRANB2-AS2	ZNF644	HERC2	LINC01322	ATP13A1	KLF8	SESN2	LRRIQ3	RP11-203B9.4		GATA2	FNDC4
SUV420H1	ZNF181	AURKA	DEPDC1	ANXA3	IKBKG	MIR26B	CTC-332L22.1	PLCD1	BABAM1	PRRG1	RP11-702H23.4		MAPT-IT1	LINC00473
SUZ12P1	RPL14	CDNF	HPS6	CBWD7	B3GALNT2	MIR3677	FCHSD2	FBLN1	DHX16	RP11-57H12.3	KCTD16		RP11-216L13.19	ZNF215
TNK2	SEC61G	CSTF1	KLHL11	PTP4A1	DUSP14	MIR661	FOXD2	SPTLC3	EPCAM	RPGRIP1L	MIR548AL		MCF2L	KCNJ2
ANKRD11	B3GNTL1	ZNF250	ADPGK-AS1	TRIM56	MLLT6	RFFL	RP11-285E23.2	ABCA1	PRMT5-AS1	TM4SF2	MLF1		NRCAM	TMOD1
CD81-AS1	CDS1	CCNT2-AS1	AC005578.3	ATP5J2	TIA1	RP11-121A14.2	C9orf173-AS1	HOXA9	RAB18	ETNK2	RNY4		SAMD11	DOCK3
FAM101A	TRAPPC6A	SNORD95	CTC-453G23.8	ATP5J2-PTCD1	ALCAM	RP11-308N19.1	CHD1	TDRP	RP11-368N21.5	MAST2	RP11-538P18.2		RP11-830F9.6	ZEB2-AS1
LSM14B	AC098820.3	USP3-AS1	CTD-2651B20.3	HIST1H4K	POLR3E	RP11-438D8.2	ENO3	MIR6720	NBPF18P	CORO2A	BAG2		RP11-830F9.7	PAQR5
ZNF664	CTD-2553L13.10	HNRNPD	DTX3L	LINC00963	SAP30L-AS1	RP11-526F3.1	RNU5B-1	RP11-217B7.2	PRSS8	NHS	RPP21		FIGNL1	RP11-352D13.6
WHSC1	GOPC	PAWR	CCDC94	BCL2L2	AC007879.5	RP13-890H12.2	RP11-546J1.1	CPNE7	RP11-368I7.4	ANKRD20A5P	SP110		DCDC2	ZEB2_AS1_1
PDGFA	JTB	RP11-410L14.2	AC004819.1	CCDC91	BRE	RP5-966M1.6	FANCF	COL4A6	RP11-432I5.1	BBS9	SYNGR1		CERS4	MIR4787
RASSF8	KIF18B	GPBP1L1	EPM2A	CWC25	PCSK7	SNORD23	HOXC6	GJC1	TPI1	MPDZ	GGT7		EEF1A2	CTD-2588E21.1
RASSF8-AS1	MTMR4	HIST1H3F	DFFA	FPGS	RNF214	SNORD35A	LGALS3BP	RP11-420L9.5	CACTIN	PTGFRN	SPACA5		HTR1E	ZEB2
METRNL	RP11-422P24.11	TIAL1	NAGA	GMIP	CSNK1G3	SYCP2	RP11-2C24.4	AP000697.6	CCDC23	RP11-472M19.2	TLR5		SLC2A10	MAK
PHF10	CRELD1	WDR74	PARP9	LGALS8	NAMPT	AC069070.1	TUG1	ATP10A	CSTF3-AS1	TPST2	LMAN1		ARHGDIG	RP11-834C11.4
CCDC92	RP11-139J15.2	RPS13	CDK5RAP1	SLC25A21	DHX38	BAK1P1	TUG1_1	BAHCC1	GUSB	PI4KAP1	MRPL28		ALG1L	MOB3B
GNAQ	PSMD4	HIST3H2A	VEGFB	MDM4	PDPR	CTD-2207P18.1	AC006277.3	RP11-120J1.1	PVRL4	PRPS2	OAS3		MIR5691	ANKRD20A3
HIVEP1	SMARCA5	LENG9	UTP11L	PHACTR4	SNHG8	CYP4F60P	HSPB6	TWIST2	UBL3	INPP4A	PPARA		TMEM121	PGM5P4-AS1
PRKCA	ARHGEF17	LRBA	HMGA1	RPUSD3	SNRNP40	GS1-257G1.1	MAP4K1	EHF	PYCARDOS	SLC25A14	MTCL1		PDGFRL	ANKRD20A1
WWC3	NAGK	VPS13B	MT1X	TMF1	USP24	LINC00239	RNF208	MME	RARA	BOK-AS1	RP11-159D12.5		RP11-97N19.2	ANKRD20A4
ACVR2B-AS1	RHOB	GPD2	RP11-343H19.2	TSSK6	ZNF865	LINC01085	RP11-573D15.3	LRRC34	RP3-395M20.12	GNG10	GJD3		SCUBE2	C2orf70
DGKE	RP11-566K11.4	ZZEF1	CHDH	LRP10	PSME4	MIR584	RP11-5G9.5	Xist_exon1	AC093323.3	SGSM3	SNORD14D		DTNA	DYNC1I1
PTCH1	RP11-467P9.1	CYB5D2	LA16c-329F2.2	DAPK3	PACSIN3	RGS3	AC144831.1	RP11-9E17.1	GLO1	LIN7B	ZNF155		AC061961.2	ELOVL2-AS1
KRTAP5-AS1	TOP2A	ALG3	RANGRF	IRF2BPL	SNRNP25	RINL	MIR6833	SORCS3	CCDC120	PKD2	CCDC113		TINCR	FAM182B
IGF2R	LINC01006	ATXN2L	GAA	MIR6737	LARP4B	RP11-252E2.1	RP11-407B7.3	TCF4	RAD23A	SNHG18	UTP6		LLNLR-304G9.1	ATP12A
SPATS2L	NDUFS8	EIF3A	GNPTAB	RP11-967K21.1	RP1-111C20.4	RP11-353N14.4	RP11-529K1.4		KB-1460A1.1	SLC23A2	PKIG		LINC01166	TTC29
MIR5787	DEPDC4	PRPF31	AC005523.3	SF3B4	RP4-673M15.1	RP11-372E1.4	RP11-649E7.8		GATAD1	PTAR1	YIPF1		ACKR3	SRPX
UBE2F-SCLY	PEX16	JMJD6	EEF2K	TUFT1	TXNL4B	RP11-611E13.3	TRIM16L		ARPP19	TRIM7	RP11-10A14.4		LINC01168	LINC00173
FBXO30	PPT2-EGFL8	C8orf37	PLEKHG4	USP11	ZCCHC17	RP11-688G15.3	C17orf59		CXorf38	BOK	SLC35G1		GNGT1	C1QTNF2
TMEM194B	PRR13	PIGW	PREB	CTB-161C1.1	PLAGL2	RP11-780K2.1	CTD-2516F10.2		C3orf14	LRRC48	ZBTB39		KCNJ3	PAQR9-AS1
FGD5-AS1	RP11-793H13.8	AC006077.3	IL17RB	HSPA9	SLC20A2	RP11-798K3.2	RP11-188D8.1		LINC00152	ZPR1	AC019205.1		ZEB2P1	CH17-472G23.1
CHAMP1	UGDH-AS1	MSL2	NF1	SFXN4	TMEM164	RP11-867O8.5	RP11-297C4.6		CTB-129O4.1	HBEGF	KHDC1		SLC24A3	PAQR9
LRRC8D	C2CD5	OGFOD2	MAPRE1	POLR3A	GGPS1	RP5-940J5.9	TMSB4XP4		RP11-112H10.4	AC074338.5	RP11-257K9.8		EPOR	RP5-1068H6.6
NREP	FANCG	GABPA	POLD1	MIR638	LAMTOR2	SH3TC2	RNU4-39P		GPRC5A	GCLM	RP11-398K22.12		CBFA2T3	CTB-60B18.10
RP11-77H9.8	TNFRSF11B	PCYT1A	RP11-513I15.6	RP11-763B22.4	CHTF8	UPK3B	ZNF114		CYB5R4	MARCH9	GCDH		RP11-325I22.3	KCNS3
TGFBR1	TRIM45	ZNF141	SPPL3	TMEM107	CIRH1A	AL645608.1	RN7SL774P		NICN1	MON1A	TTN-AS1		AF131216.5	ZNF385B
PDS5B	BASP1	ZNF184	UBE2D1	CEP41	G3BP2	AP006621.9	RN7SL838P		HEATR3	MIR4785	MICAL3		AC104655.3	MAMDC2
ACOT7	MRI1	CTD-2026K11.4	DPH7	POLR2G	HOOK3	CTB-39G8.2	RP11-399J13.2		SEL1L	AL022578.1	MNS1		CGREF1	C17orf51
FASN	NAA30	EIF2S2	NDUFAB1	TNFRSF12A	MBOAT2	CTD-2554C21.2	RP5-875H18.9		NKIRAS2	AGL	ZNF211		FAM226B	CNTNAP3B
PXDN	RP5-901A4.1	SNX3	PRKX	COPS8	SMIM19	HRCT1	AC137723.1		EPB41	ESPL1	PIR		SLC2A6
RAC3	ATIC	UCHL5	SAC3D1	MIR3188	AC096649.2	RN7SL292P	MIAT_exon5_2		MIR5090	C18orf8	SRD5A3		RAB33A
SAMD1	TAF5	COG8	ARL2BP	MRPL19	GOT1	RNU1-134P	PRR7		RP11-57G10.8	MMACHC	TMEM106A		MPPED2
AC093388.3	PLEKHM1P	LINC00476	PDCD7	SSR1	TM2D2	RNU6-563P	AC007292.7		ANKRD31	ZNF81	CTD-2517O10.6		TTLL6
COL4A5	ZNF444	STAM	PANO	DDX19A	CLCN3	RP1-196A12.1	CASC11		MIR3916	COX17	NEIL3		CA11
LRRC37B	AC009237.8	WIBG	RP11-399E6.1	RNF138	FAM154A	RP1-232P20.1	HESX1		LXN	PIN1	RELB		NFATC2
NFATC3	PELP1	KDM4C	MKNK2	RP4-686C3.7	RP11-529G21.2	RP11-134E15.2	LSM12		NDUFS7	MAPK10	TTC23L		SNAI3
RP1-202O8.3	RP11-314A20.2	CGGBP1	ORMDL3	FLNA	RRAGA	RP11-250B2.6	LY6G5C		PHLDB3	CTSC	NHEJ1		SPINK2
RP11-432J22.2	RP11-440D17.3	ELP2	TESK2	OPN3	BORA	RP11-692C24.2	MLLT11		RBM6	GCA	ATP8B3		DMRTC1B
HS6ST1	TCEA1	MYL6	HMGB3P22	TOMM20	FAM212B	AC007318.5	RP1-266L20.2		ZNF586	ATP7B	COL18A1		LYPD6B
INSR	TGFB2-AS1	MYO19	RNPEP	N6AMT2	MZT1	AC007365.1	RP11-378E13.4		ELMO3	TIGD3	LMTK2		FAM189A2
KCMF1	YEATS4	PLEKHJ1	STOM	GAS8	TMEM8A	AC016909.1	RP11-61J19.5		SEC22B	BAIAP2-AS1	RP11-230C9.3		PALM
TRERF1	LONP1	RP11-603J24.14	ERMP1	PPM1G	FAM85A	AC079305.11	RP11-667K14.4		BBS2	SLC25A4	RP11-54O7.16		RP11-558F24.4
OTUD1	RP11-44N11.2	TMPO	DHRSX	PSMB5	VPS26A	AL365181.1	RP11-148K1.10		MIEN1	HMGN5	C12orf75		SCAMP5
CAMSAP1	CREB3L4	SERBP1	ZBED1	RNF26	SNORA24	AL391056.1	RP11-45P15.4		FANCL	RP11-230B22.1	CLEC16A		AC026956.1
ARRDC1	MCCC2	ZFP30	GRTP1	ZNF507	C8orf44	AP000439.2	SNORD14B		RP11-334G22.1	SH3BGRL	CTD-2623N2.11		ANKRD6
TUBB6	RP11-44N11.3	CEP76	TFE3	DDX19B	C8orf44-SGK3	BCO1	TEX14		FECH	FABP5P3	GIT2		EFTUD1P1
CAMTA1	PDCD4-AS1	OXLD1	KLHL25	EXOC7	CCNY	CTB-7E3.1	ZP3		LHPP	FOXO6	SMIM11		FAM171A2
RP11-428K3.1	SEMA4C	RPL10	TIRAP	AC108479.3	EFCAB7	LA16c-349E10.1	RP11-156P1.3		LMBR1L	FSD1L	CCDC117		FAM66A
MED13L	SNORA17	SLC39A6	AGPAT1	KRCC1	RAP2B	LGALS9B	ZNF484		GALT	NEK2	TTLL1		RP11-342A23.1
RP11-414H17.5	BCAS3	AC004477.1	C6orf1	RP4-605O3.4	RIC1	LINC00514	AC090587.4		MAPKAP1	RP11-122M14.1	CRYBB2P1		RP5-1172N10.2
ACSF3	NUMA1	NFE2L1	NPRL2	API5	TMEM175	MIR3142	ATAT1		SLC25A35	USP27X	DCXR		CTD-2350C19.2
PFKFB3	RP4-781B1.5	RMI1	PLK3	C11orf31	MRPL13	PTPRH	CTD-3154N5.2		AF129408.17	ACTR5	TOMM34		GSC
ATXN7L1	RNVU1-15	SPRTN	CMTM4	CCNJ	SIRT5	RNU6-698P	H2BFS		ANGEL1	CD99	FAM222A		MAST1
CD58	MIR21	CMC2	JMJD8	MRPS30	FAM126B	RP11-102J14.1	IL17RC		MIR3939	CTIF	SH3BP1		AMIGO1
ARID3B	ATP6AP1	ITGA3	PCBP4	PDE8A	NDUFB3	RP11-157P1.4	SPATA41		ZNF271	ZNF568	SNORA48		RP4-665J23.1
VIM-AS1	FYTTD1	PFN1	ZNF48	RC3H2	RFXANK	RP11-41O4.2	PHAX		MIPEPP3	ZNF829	CNNM1		CTD-2319I12.4
AC106786.1	TPD52	PRR3	CYB561D2	REXO1	RP11-324I22.4	RP11-556I14.2	C19orf83		PUF60	AC093818.1	DNPH1		ENO2
ACVR1B	TMEM39B	SMC4	XXcos-LUCA11.5	RP11-574F21.2	Z97634.3	RP11-565F19.3	ZSWIM1		WBSCR27	COQ2	EFNB1		EGLN3
PODXL	TRAM2	SNORD104	ADAMTSL5	CDK10	TRMT2A	RP11-701P16.2	IMPA1		CTB-31O20.9	MND1	PRPS1		RHOU
NBEA	UNC45A	STAM-AS1	ANKRD9	COX19	YY1	RP3-337H4.9	LRRC23		ZNF678	RP11-756H6.1	ZNF483		SGSM1
VAX2	ZSCAN31	ARF1	RP13-638C3.5	FLNB	FAM134A	SNORD127	LINC00853		ALKBH7	ACTR3B	AP006261.1		GBX2
GATA6	PPP1R11	EFHB	FAM20B	KCTD20	GAK	TACR2	RLN1		DOPEY1	ZBTB44	CREG1		ENPP5
RP1-244F24.1	RP11-418J17.1	ERCC6L2	P4HA2	MIR219A1	IQCH-AS1	TMBIM1	RP11-143I21.1		SNRNP27	ZNF318	RBBP9		SDC2
DLL1	WARS2	RAB5A	RP11-396K3.1	BCDIN3D	XPO7	TRIM2	RP11-297C4.7		FUNDC1	DMC1	RP11-296E3.2		AC079135.1
SEZ6L2	C17orf58	ZFC3H1	AC005786.5	ICA1	PTPN14	AC009478.2	AC067945.4		RP11-872D17.4	ATP7A	UNC119		CHST10
PARK7	C2orf81	EXOC8	CBFA2T2	PLEKHG2	SF3B6	AL603910.1	NDFIP1		SAT1	BOLA3	ZBTB17		FLJ22184
RP11-165D7.5	MAN2A1	ITPKC	MLXIP	PSPC1	TROVE2	GAS5-AS1	MEN1		TMEM159	WDR16	CTD-2382E5.1		BEX4
CCDC132	DERL1	MTIF3	PIDD1	QARS	ZNF574	MTND1P23	WIZ		SNORD35B	SNTB2	RP13-650J16.1		FGF12-AS2
AK9	NBPF15	RP11-554J4.1	RP1-224A6.3	ARPC3	SLC25A28	MZB1	AL662800.2		NUBP1	BOLA3-AS1	ST14		EPHA7
FIG4	RBM4	FLJ31356	SLC2A4RG	FBXW4	ENTHD2	RNU5F-8P	CTD-2619J13.27		RP11-22P6.3	CASZ1	FAM45A		DNAH17-AS1
ST3GAL3	NINJ1	SLC39A1	ADCK2	GPRC5C	IFT74	RP5-857K21.5	GLIS2		TCTN2	HMGXB4	LIMD1		RP11-849N15.3
MTFR2	BAALC-AS1	USP32	IGSF8	GTF3C6	NUDT2	SNORA42	IRF9		C10orf32	KDM2A	RP11-121M22.1		SMPD3
PDIA4	GINS2	BRWD1	PIM2	METTL2B	MPC1	TTC3	LA16c-325D7.2		C10orf32-ASMT	SYNRG	TAB3		RP11-465L10.10
PRH1	MYEOV2	RP11-530C5.1	PROSER2	PHYKPL	RP1-168L15.5	TTLL11-IT1	RNU6-2		NUS1P1	AC092835.2	AC008074.3		NAP1L2
SLU7	OGG1	RP11-180M15.7	LRFN4	TMBIM6	SWT1	A2ML1	AL512506.1		AC002115.9	RP11-421L21.3	RP11-485G7.5		SNAP25
TERF2	POLR2K	DKK1	LTN1	MYBBP1A	HMBOX1	AC006076.1	MIR548AW		CCDC144B	ZNF546	ENDOG		FAM110B
PLEKHH1	TCHP	MRPS34	NCOA5	PPA2	HSP90B1	AC092338.5	EIF4E		HAUS5	CCDC138	PRR7-AS1		SALL2
PRR4	TDRKH	EME2	OSBPL1A	BAZ2B	MIR3652	AC114498.1	LA16c-380H5.6		RP11-218M22.1	PDK4	CTSO		CLSTN2
RP11-785H5.2	ZKSCAN5	SAFB	SERTAD4-AS1	C14orf2	RANBP1	ARHGAP26-IT1	INHA		SHKBP1	SMPD1	RNLS		TP73
ABL2	COPS3	CHERP	WHAMM	DIABLO	RASA1	ASNSP1	RASAL1		ADAT3	GLIPR1L2	TMEM17		SLC12A5
CCDC183-AS1	RNF32	TINF2	CTB-129P6.4	HIST1H1D	CDC42SE1	C9	USP30-AS1		DPH2	IFT57	PLAC8		CRACR2A
CRYZ	TMEM230	GOLGA1	DNAJC21	RP11-599B13.7	CTD-2562G15.3	CPA4	USP40		SCAMP4	PRELID2	RGPD8		CTB-33G10.6
PPOX	ASB1	SF3B3	HSPG2	YTHDC1	RP11-500C11.3	CTB-118P15.2	AC007192.6		IGFLR1	AARD	RP4-682C21.5		RP11-349F21.5
PRKAA1	CGN	EEF1A1	KB-1125A3.11	ZKSCAN1	RP11-351I24.1	CTD-2024I7.13	RP11-55K13.1		RIN1	CGRRF1	ELAC1		C5orf49
SEPT8	PRPF4B	RMND5A	SMAP1	EZR	THAP2	CTD-2333K2.1	FUT8		VCPKMT	CTC-559E9.4	RP11-729L2.2		SNAP25-AS1
TC2N	RP3-406P24.3	ADNP	GRINA	GCC2	TLK2	GLYATL2	PSMD2		ANO9	ZNF506	AJ003147.9		HAGLR
CADPS2	SNX16	ADNP-AS1	RP3-399L15.3	LRSAM1	TRIM28	KIAA1683	CETN4P		RP11-24M17.4	CRTAP	ZNF493		TTPA
CMTR1	GCH1	EIF5	SPECC1L	ESD	C19orf48	KRT23	RP11-161H23.9		BTN2A3P	KIAA0930	WDR7		FAM149A
GFPT1	MYL6B	ANKHD1	TMEM184B	SYS1-DBNDD2	SNORD2	MIR4511	RP11-650P15.1		RN7SK	SLC36A4	SIMC1		FAM124A
EHBP1	NUP133	ANKHD1-EIF4EBP3	C7orf26	CLASRP	BCDIN3D-AS1	MIR562	RP11-363N22.2		BCKDK	TP53INP2	RP3-508I15.9		PLEKHD1
RP11-561C5.4	SENP7	DCAF6	RPS6KA1	ARCN1	TFP1	MIR6723	THBS3		CCDC78	AC002451.3	TOMM22		ELFN2
SLC35D1	STC2	AC087294.2	OGFR-AS1	THOC3	UAP1	MIR6732	MIR5696		NEK6	RHCE	AP1M1		ONECUT1
STK3	CCDC159	TMEM116	AGPAT2	ZBED8	ASPH	MT-ATP6	RP11-849F2.5		TMEM63C	RP11-182J1.1	CLUHP3		RAPGEF4
TMED7-TICAM2	H1F0	EDRF1	ECI1	UBXN1	CASD1	MT-ATP8	SNAPC4		CCNDBP1	AP001625.4	CTD-2358C21.3		RAPGEF4-AS1
DOLPP1	RPPH1	FLJ37035	FAM53B	POLR1E	C16orf62	MT-CO1	TIGD2		RP13-820C6.4	RP11-299H21.1	FAM188B		GFPT2
MIS18A	SLC9A8	ANAPC13	GPC6	POLR3B	LRRC27	MT-CO2	TSSC4		IFI30	RP11-677M14.3	KIDINS220		VASH1
TAF1A	ZBTB12	CEP63	ROM1	C15orf40	AIG1	MT-CO3	TSTD3		LLNLR-304A6.2	RSPH1	YIPF5		ACSL6
ARMCX5	BRCA2	ERP29	BTBD6	CH507-145C22.1	LINC00886	MT-CYB	CAMKK2		RP11-473C18.3	LEPREL4	ATP5O		SOX2
MIR3621	C17orf100	FLOT1	SPECC1	HOOK2	MAD1L1	MT-ND1	LA16c-380H5.5		TACSTD2	RBM41	RP11-17A1.3		TRIM9
RP4-769N13.6	C9orf116	HSPD1	DTX3	PRR19	NUP54	MT-ND2	AC007950.2		ZYG11A	RP11-15A1.7	ZNF519		APBB1
ZNF324	CLCC1	HSPE1	ALDH1B1	INO80C	TMEM167A	MT-ND3	MST1P2		ZMAT3	ZNF230	ARL4D		KCNH3
ECE1	DDX39A	PTDSS1	CTC-526N19.1	RP11-322E11.6	XRCC4	MT-ND4	RNU5E-1		RP11-310H4.1	C12orf45	RP11-431K24.1		HOXA11
MIR3678	FUNDC2	KMT2D	RP11-326I11.4	NUCB1	GATSL2	MT-ND4L	MPG		BUB1B	ZFP69	SEPN1		RP11-99E15.2
PLEKHO2	MED31	MASTL	WDR83	GEMIN6	IKBKB	MT-ND5	RN7SL657P		AC135050.1	ZFYVE9	SESTD1		AC034228.2
PMAIP1	TRMT10C	PSMD5	MAN2B1	KPTN	NCOA7	MT-ND6	TMEM184A		C1orf216	CARS2	POLR3H		RP11-89K21.1
U2AF1	YWHAB	RNF19A	IQSEC1	NAPA-AS1	PROSER3	MT-RNR2	RP13-516M14.2		RNU6-218P	ESAM	IPO8		HOTTIP
CRTC3	AP5S1	UCKL1	RP11-325N19.3	SRSF7	SH3RF1	MT-TA	RNA5SP162		ZNF784	ZNF45	SLC25A37		HOTTIP_1
ERCC8	CTC-241F20.4	NFYA	ACTRT3	CLPP	ARMC7	MT-TC	AC005702.1		RP11-120M18.2	AC004540.5	SNUPN		CHRFAM7A
HIATL2	IKZF4	MNT	RP11-1348G14.6	SLC6A9	DDHD2	MT-TD	AC005702.2		ALAD	MAP2	CBL		CECR6
PDIA6	NHP2	FRMD6	CCDC25	AEN	LINC00493	MT-TE	AC005702.3		CCDC53	METTL14	CHID1		SLC47A1
TMEM63B	OPHN1	RP11-872J21.3	GINS3	AMPD2	SNX30	MT-TG	AC005702.4		ULBP3	RPUSD2	CNEP1R1		AC006946.15
USP10	TNK2-AS1	RHBDD3	IL27RA	SETD1A	SUCLG2	MT-TH	CTD-2031P19.4		ZNF593	MLYCD	EVI5L		TRABD2B
RP3-400B16.1	CLIC4	AP4M1	PIGL	RNF7	TMEM147	MT-TI	RPL41P5		AGBL2	PLRG1	CRLF3		CHST1
FBXL19	POLA2	FRMD6-AS1	RP11-724O16.1	SERINC2	CEP89	MT-TK	MIR4737		PHF20L1	PPM1J	YKT6		Six3os1_6
HIATL1	CLNS1A	MZT2B	CARM1	STYX	EPN1	MT-TL1	RN7SL5P		RAB36	ANO8	CD82		TPPP
C21orf91	DHX9	TGS1	GPR68	HINT3	ME1	MT-TL2	RP11-131M6.4		FGFR4	ERI1	CRHR1-IT1		PAG1
FH	DLST	GATA3	HSD17B10	RNF25	NBEAL2	MT-TM	AC008132.15		C1orf74	ALG1	SNX19		SLC22A23
RP11-528I4.2	EIF2AK1	RPL12	LINC00888	DDX1	SFI1	MT-TN	AC144838.2		UBE2V1	NAGPA	RAD1		SOBP
GFOD2	OTUB1	TMEM68	RP4-680D5.2	NUMB	CNOT6	MT-TQ	ASCL2		RP11-507M3.1	PPP2R3A	RP11-347C18.3		LRRC75A
CENPE	UBA2	TRIP12	MTX3	TMEM222	DGCR6L	MT-TR	AC005609.16		ZNF738	RP11-426L16.9	SVIP		NDRG2
DYNC1LI1	GTF2IRD2	XXbac-BPG252P9.10	RP11-816J6.3	DBR1	TMEM64	MT-TS1	DDX11L10		MIR203A	C12orf29	CXXC1		PNMA2
KIAA0232	PRPSAP1	CD24	SPC25	RPTOR	CEP120	MT-TS2	RP11-288L9.4		NOP10	NATD1	SMAGP		ZNF423
RAB27A	SMARCD1	MED22	FAM66C	KCTD14	PLEKHM1	MT-TV	AC079630.4		TET3	RP11-10K17.6	FDX1		RP11-159D12.11
DEF8	CRABP2	PAPOLA	NBPF11	LINC01106	RTN4IP1	MT-TW	CCDC144A		ZMAT2	RP11-331F9.4	UBR3		KIAA1257
GMDS	PEX11A	RPL7A	PARP11	MRPS15	AK3	MT-TY	RP11-219A15.1		APOL2	ADHFE1	BBX		ABCC8
MYBL2	TEX22	APRT	COG2	RPL19	DIMT1	MTATP6P1	PCDHA3		NUTM1	PLEKHA3	CTD-2537I9.16		DOC2A
PRCP	C6orf47	GRHL2	CTB-55O6.4	MAPK14	TONSL	MTATP8P1	ADAMTS10		ZCCHC4	RP11-1277A3.2	ZNF628		RAB9B
PDLIM5	CRY1	KB-1562D12.1	PDRG1	PVR	ARPC1B	MTND2P28	RP11-655M14.12		DLGAP4-AS1	HDAC8	RP5-998N21.4		PACSIN1
BTRC	SMG1P5	ERH	POC5	RBMX	RP11-21M24.2	NCKAP5	VWCE		RPL39L	MIEF1	DAPK2		NCALD
SOD2	RP4-613A2.1	C6orf52	RP11-84A19.3	NFKBID	SIAH2	OFCC1	AP001619.2		CXorf56	RHOBTB2	SYDE1		RP11-390F4.6
DNMT3B	EMB	EWSR1	SH3BGRL2	INTS2	TMEM165	RNA5SP122	MC5R		PBX4	CPEB4	CTC-270D5.2		AC008060.8
LDOC1L	LRTOMT	PAK1IP1	FAM172A	ZNF621	DCUN1D5	RNU4-90P	SH2B2		EXOC1	LPGAT1	SPEF2		ARHGEF25
ZNF223	RAB25	BCLAF1	PES1	RP11-1379J22.5	FMR1	RNU6-106P	RNU1-117P		FOXRED2	MIR658	B4GALNT1		SNX22
AGBL5	RP11-727F15.12	MIR5001	ZDHHC24	RBKS	PRADC1	RNU6-945P	CTD-3193O13.11		CTD-2292M16.7	WDR19	GNMT		SYT17
ERVK13-1	RP11-80H5.2	TIGD1	EZH1	RAE1	ZNF571	RP11-111A22.1	RP11-374M1.11		LOXL1	ANKRD54	RP11-481J2.3		TTC7B
NUS1	SIGIRR	ZNF789	NKAPP1	RP11-763B22.3	ABCA5	RP11-2K6.1	RP13-20L14.9		RP11-382J12.1	N4BP2L1	TDRD5		FUCA1
RP11-81A22.5	SNF8	EIF4E2	POLR3GL	ENC1	PMS1	RP11-379F4.4	FAP		TTC5	NUB1	CCDC74B		RASSF2
ZNF324B	PTBP1	CAMLG	PPAN	MIR3613	ZNF511	RP4-597N16.4	RP11-229P13.15		RFX5	PDE5A	FHL1		ANKRD34B
ZNF821	TBC1D15	EIF3J	PPAN-P2RY11	PIH1D1	INTS1	RP4-742J24.2	AP001525.1		ATMIN	SP6	RAB29		MIR4520-2
RP11-46J23.1	RP11-84A14.4	HIST1H2AI	ZNRF2P3	TMEM219	TMEM19	RP5-1047A19.4	RP11-12A20.4		LSM2	UBE2Q2P6	RP11-1070N10.3		ZNF287
HSDL1	UBE2Z	USPL1	CRY2	ZNF282	TUBGCP2	RP5-857K21.11	TGFB1I1		MLH3	NT5E	SLC39A3		GLDC
MIR4741	CTD-2319I12.2	EIF3J-AS1	RP11-57A19.2	PSENEN	ZNF540	RP5-857K21.7	ACN9		RFESD	NR1D2	SLC46A1		KIF5C
PPFIBP1	TECPR1	HIST1H2AH	UBE4A	IL5RA	ELK4	RPL14P1	MED16		TSPAN15	UBE2E2	LZTFL1		SCARA3
RP11-650K20.3	KLC2	RP11-269F19.2	OTUD3	C1orf54	MRPS26	SNORD42A	AC015884.1		CDKL3	CTD-2319I12.3	MIR4634		SEMA3E
B4GALT2	CTD-2371O3.3	SNORD55	RP11-48B3.5	NDUFA3	NAA10	SNORD4B	CYP4F12		CTA-212A2.4	SLMO1	PCDHAC2		SEPT5
KHK	ZNF143	ZYX	ANKRD34A	C9orf156	KLHL7	UCA1	KLHL2		FUZ	HIP1	S1PR5		GSTM3
ZNF600	ATP1B1	ATG3	MRPL11	RP1-125I3.2	ALDH6A1	RP11-803P9.1	RP11-239E10.2		AC010504.2	BMPR1B	BEX2		RP11-1134I14.4
IRF1	MIR1281	PCNXL4	N4BP3	TMEM134	RAC1	RPL10P15	SLC16A12		FDX1L	CTD-3035K23.7	FMO5		ASRGL1
POLM	RP11-638I2.4	WWTR1	PRDX4	CTC-308K20.1	FAM86C2P	AC007392.3	AC018738.2		PPT1	HS3ST3A1	TMC7		C16orf45
STARD6	AC253578.1	CNPPD1	SUFU	PPP5C	RP11-610P16.1	KB-1410C5.5	EIF3FP3		RP11-154H23.3	MRC2	ZNF521		EMID1
TERF1	ID2	HIST1H2BL	TMEM106C	RIBC1	UBE2J2	RP3-466P17.2	ZBBX		RP5-1092A3.5	MAF	FMN1		RP11-703H8.7
ABHD3	MAP2K5	SLC35A5	TMEM9	ATG14	VPS54	AL513523.2	AC011997.1		HAUS1	ICOSLG	FAHD2B		MYBPC2
DNAAF1	TMEM80	HIST1H2BK	RP11-496B10.3	NDUFB6	PHTF1	C20orf144	SLC45A1		PTGES3L-AARSD1	BMP4	FTCDNL1		RP11-521O16.1
MAFG	ARID1B	RP11-831H9.11	RP11-77P16.4	ZNF638	GTSE1	RNU1-92P	RP11-129M6.1		SNAPIN	FZD7	RP11-499E14.1		RP5-1024C24.1
RP11-216B9.6	DEAF1	TIMM23B	KIAA1919	LUC7L	GTSE1-AS1	RP11-118K6.3	TPTE2P1		C9orf139	STON2	RP4-665J23.2		RTBDN
FAM86KP	FAM72D	DLEU2	RP1-8B1.4	OSCAR	EP300	TRMT44	RABGAP1L		GALK2	LYPD1	MARC2		SLC43A1
NCAPD3	TPRA1	DLEU2_6	BBS5	TTYH3	RBX1	AC011558.5	LINC00466		APITD1-CORT	SEPT10	MCF2L2		GRM4
PPP2R2D	RP11-333E13.4	RPL4	RP1-228P16.9	ZC3H11A	RP3-466P17.1	CTD-2376I4.1	RPL7AP6		COMMD7	BCL2	RAD51D		RP11-521O16.2
C1orf198	CDC34	SRSF3	MAPT	RP11-579D7.4	IPO5	HR	CXCL6		CTD-2537I9.12	PITPNA	SDR16C5		MIR4783
CAMSAP3	FHDC1	ZWILCH	BTK	SH3BP5L	ANKRD12	RP11-849F2.8	PCDHGA2		DET1	SOWAHC	ART5		RP11-128M1.1
MIR4449	TEAD3	PARG	SFXN1	SWAP70	CDC40	AC025165.1	C3orf55		MTMR11	LRP12	EDA2R		AL121928.1
RP11-109L13.5	PLXDC2	PPP1R12A	FAM221A	DUXAP10	SREBF2	RNF151	PABPC1L2A		PCYT2	OVOL2	PLLP		RP4-647C14.2
RP3-496C20.1	TIGD5	SNORD12B	RPL36A	RPL17	UVSSA	RP11-496N12.6	RP4-535B20.4		RP5-821D11.7	COL12A1	TMSB15A		PDZD4
MGAT5	FOS	CDC123	PRLR	RPL17-C18orf32	F3	RP11-981G7.3	THEMIS2		OSBPL2	MMP16	CTD-2532K18.1		RP11-348J12.5
SETD8	HES4	HADHA	TARSL2	SNORD58B	NR2C2	RP1-151F17.2	AC012506.4		RILP	RP11-586K2.1	FAM86B3P		CAMK2B
DAP	HUWE1	IDI1	CASP9	C6orf132	SMCHD1	RP4-536B24.3	CNIH2		SAPCD2	BACE2	HCG4B		PDE9A
JAK1	AC009065.1	SNORD12C	ABCB7	ERO1L	AC008781.7	AP005530.1	AL135745.1		VWA1	FOXQ1	NPHP1		GPR158
LPCAT1	SLC20A1	ZNF408	DNAJC17	LANCL2	TTF2	GPR85	MAST3		MGA	EVA1C	RBM11		IGSF11
PPM1H	CPEB2	OARD1	LIMA1	ZNF451	CASP3	MIR6865	TRIM71		TGFBR3L	RP11-175D17.3	RNASE11		CTB-12A17.2
PPP1CC	MIR940	CYB5D1	RCN2	CTC-273B12.8	NNT	RP11-465K1.2	FAXDC2		DDX47	RP1-167F1.2	RP4-799P18.2		DCLK1
RP11-195F19.9	RNPS1	HIST1H4H	NBPF3	KIAA1191	NNT-AS1	ACAT2	RP11-142C4.6		PTPRE	HOXA1	SNX10		MYLK
RIC8B	CCDC57	NAA38	NUCB2	LINC01296	GNL3	MIR19A	SNORA18		RABIF	PGAP1	AC010746.3		SCN1B
RP11-317N8.5	SETD2	STRADA	EXO5	PHLDA3	PBRM1	RNU6-1061P	RP11-296A18.3		RP11-1167A19.2	HOTAIRM1	FAM122C		ADAM22
UGGT2	AAMDC	TXNDC12	RP11-259G18.1	MRPS25	EIF4ENIF1	MIR4658	KCNC1		RPL34-AS1	HOTAIRM1_1	RBM19		GPR98
ZNF10	CTD-2302E22.4	FNBP4	RP11-656D10.3	SLC35B2	PDLIM7	MIR4716	RP11-541G9.1		RPS6KL1	AL845472.1	PPP2CB		C2CD4C
TEF	RSF1	FUBP1	IFT74-AS1	UBA5	RCBTB1	ANKAR	RP11-38M8.1		SHISA5	FOXC1	STOX2		SPSB4
TMEM214	FAM207A	JUNB	TMEM53	BRK1	SEPT9	CTSS	BHLHA15		PPP4R1-AS1	IQCJ-SCHIP1	EDA		ZCCHC18
COX6A1	FLVCR1	RP11-84G21.1	VWA8	RP1-117B12.4	UBE2Q2	PRKCZ	LIMD2		RP11-404E16.1	NPAS2	RP11-173D3.1		SCN8A
FANCB	RP11-67L3.5	CNOT8	VWA8-AS1	AC025171.1	WASF1	SNORD34	ZNF503-AS1		RP4-761J14.8	TBXAS1	CELF6		PLCB1
MMAB	KTN1-AS1	MIS18BP1	C2orf74	RP11-727A23.10	WEE1	AC012485.2	RP11-213H15.1		RTEL1-TNFRSF6B	B4GALT5	ZNF396		SLC16A10
MTPN	AMD1	DSTN	SLC26A2	SNORD58A	RP1-191J18.66	ARSI	FCHO1		SHMT1	TGFA	HUS1		MCF2L-AS1
MVK	IMMT	RNF139	ZBTB22	SNORD24	CTD-2012K14.7	CTD-2061E9.1	C17orf104		GTPBP1	IGF2BP2	RP11-260E18.1		MYCN
PTPN18	KLF4	ZNFX1-AS1_2	MIR564	ATP1A1-AS1	SURF4	CTD-3032H12.1	MAP1LC3BP1		MPP3	RP11-123K19.1	FAM210B		AC131056.3
SZT2	RP11-301O19.1	BANF1	TICAM1	PIGT	C16orf72	DZANK1	LINC00881		MREG	DHRS3	MIR4792		SLAIN1
MIB1	SDCCAG8	EIF1AD	TMEM42	STK4	PGP	MIR4646	GUSBP5		MRPL38	ITGA9-AS1	BMP8A		ARMC3
RP11-848P1.5	COBLL1	JUN	ZNF226	STK4-AS1	DYRK1A	RP11-439H13.2	CTC-420A11.2		RAD17	CTDSPL	LRGUK		EFNB3
VDAC3	CTB-131K11.1	PPP2R3C	ABHD4	RNF14	STXBP5	SLC7A5	CTD-2591A6.2		RP1-152L7.5	CAMK2D	NUDT14		SHISA2
CKAP2L	FBXL20	RNF139-AS1	ACOT9	DPM3	RP11-140K17.3	SP140L	SYCE2		SLC25A33	SHISA9	PPP1R42		MSI1
ZCCHC7	FBXO11	DPAGT1	HERC2P2	SCYL1	BRD4	RP11-480N24.3	GFRA3		AGR2	HIPK2	C11orf74		PITX2
KPNA3	KPNB1	HIST1H2BG	NEK4	ALG2	KIF24	RP11-955H22.2	EFCAB12		MUM1	CH17-472G23.2	HLA-L		EBF2
RP11-144F15.1	UACA	HNRNPUL2	SUCO	CFAP57	PRKAR1B	TMEM173	RP11-713D19.1		PRC1	FOXD3	RP11-323F24.3
RP11-195L15.2	WDFY3-AS2	HNRNPUL2-BSCL2	UPP2	EBNA1BP2	RAN	DAB2IP	SPDYA		GORASP1	LRRK1	RP5-884C9.2
ZNF37BP	MYH10	LRR1	ZNF684	PDCD2L	AP006621.5	RP11-110G21.2	HSPB2-C11orf52		LYPLA1	RP11-66B24.4	RAG2
ZNF555	PGAM5	U2AF1L4	ENPP4	TMEM260	CTCF	KBTBD11-OT1	ANO7P1		MT2A	ITPRIPL2	RP11-44N21.4
CPSF6	SMC5	CLN8	STX7	RP11-572M11.4	PDDC1	LINC00982	RP11-392P7.6		PROCA1	AC000403.1	RP5-827C21.2
RP11-195F19.30	SMC5-AS1	GOLGA3	CEP128	TP53I3	C9orf69	RP5-1110E20.1	AD000864.6		RAPGEF1	ID4	ATHL1
RP11-195F19.5	CDCA5	LITAF	MAPKBP1	MTTP	RP11-244F12.3	SNORA62	CH17-140K24.8		MIR3912	LRRK2	CCDC85B
ALMS1	KTN1	TIMM10B	PHYH	NAPB	SMAD2	RNU6-882P	PCDHB14		RPL30P11	HYMAI	FCHSD1
REEP6	VPS53	EIF4A1	ZFAND2B	POC1B-GALNT4	RUNX1	SNORD93	RP11-382A20.7		ALDH7A1	RASD2	RP11-44F14.1
RP11-403A21.2	ZFPL1	SNORA67	ZNF670	RAB21	SLBP	CTB-131B5.5	SNORA63		UBALD2	KCTD12	FAM66B
RP3-325F22.5	JMY	AC002398.9	CHORDC1	ZNF841	ELF4	TAGLN3	RP5-882O7.1		CTD-2545H1.1	VSNL1	PGBD1
C4orf33	RAB40C	ATXN1L	GBAS	AC068831.10	PAXIP1-AS1	P2RY6	PCDHGC4		AC005083.1	KCTD8	RASGRP3
MIER3	RNF135	RP11-379H18.1	KANTR	RP11-1148O4.2	RNF20	RP11-675F6.3	LRRC74B		CBX3P4	RP11-136K14.1	WHAMMP2
USP25	USP36	PPCS	MAP7	VPS33B	PFN4	CTD-2575K13.6	SNORA4		GDI1	URI1	RP11-417F21.2
C8orf59	CCNF	ARFIP2	NMI	ZNF267	ABCF1	RP11-173C1.1	MAATS1		INPP5E	TMEM158	TOR2A
CSTF2	PPP2R5E	CAV2	AC016747.3	CH507-145C22.3	MARVELD3	FAM150B	AC005609.17		PTPN6	GRB10	RP11-306I1.2
INPP5F	BCCIP	MPV17	NOC3L	MORF4L1	RP11-245P10.4	ACOT12	PCDHA13		RP11-435I10.5	LINC01336	PUS3
RAB23	DHX29	RN7SL521P	PLCH1	GSTO1	LAMP1	AC009299.5	MIR490		CBWD1	FYN	DAGLA
TPGS1	NUP88	PIGV	RP11-124N2.1	PSMD8	RSU1	AL354855.1	FUT4		RP11-190C22.9	COL4A1	RP11-38L15.3
PDCD5	POLR2L	DDX56	SLC25A42	ZNF24	NAPEPLD	RP11-432M24.4	CPNE9		IRF7	ZBTB7C	KIF21B
UPF3B	SKIV2L2	DPH6	SLC37A1	FAM208A	ST7-OT4_1	RP11-693N9.2	NEU3		RP13-401N8.1	RP11-89H19.2	KREMEN1
XPO6	CCT7	DPH6-AS1	SLC41A3	PIAS1	STARD4	CMAHP	PCDHGB1		CCS	VDR	AP000679.2
AC005775.2	GADD45B	GLB1	BTBD8	AEBP2	AC002116.7	MUC20	RP4-607I7.1		PAM16	TBC1D14	CAMK1
SCLT1	MROH1	METTL21B	IGSF3	DSP	COG7	SAMD9L	HIF1A-AS2		RIT1	PXYLP1	FLJ36777
SRC	ZFAND5	WASH5P	RP11-90L1.8	DEPDC5	SNHG15	SEPP1	RN7SL181P		ZNF266	GDPD5	HYDIN
YWHAQ	AKAP1	ZNF561	CHST14	ZNF614	AC002116.8	MIR15B	RP11-128N14.5		ABCB9	AL158069.1	PLCXD1
TRIM62	PIK3CA	ITPA	CTD-2540B15.10	AC005614.3	ALKBH6	MIR16-2	TIMP1		ADCK5	GPR155	CTD-2206N4.2
IFIH1	G6PD	SLC35A1	TGDS	CDKN2AIPNL	ST7-AS1	RP11-887P2.3	HNRNPA1P7		ADPRH	OXCT1-AS1	LYRM9
NPHP3-AS1	RP11-65J21.3	DDX28	TRAF5	CHD9	EXTL3-AS1	BX842568.4	LRRCC1		CALCOCO2	PIGZ	PTPRN2
SERPINB6	MAP3K1	TGOLN2	WIPF2	INTS5	PPIH	BCHE	SNORA6		C10orf76	VAV3	RP1-66C13.4
R3HDM2	C5orf45	UQCRC2	B3GNT4	ST7-AS1_2	AC002467.7	GCSHP5	AC017101.10		AC074212.6	SOWAHD	ZNF843
CCDC85C	KDM4A	ANKRD13C	DTD1	PICK1	BUD13	UBE2SP1	AC093602.1		CEP290	FAM53A	LRRC37A11P
CYTH1	COPE	SEPW1	ZNF695	MAK16	CCNB2	MT1DP	MIR6515		RP4-789D17.5	RP11-126O1.5	RP11-88E10.4
PPIL6	ARHGEF7	IL4I1	HMGB1	MLKL	MED10	SCHIP1	AC074091.1		PCOLCE-AS1	RP11-573G6.10	ULBP1
C4orf48	JAK2	NUP62	MAPK8	MTX2	MRPS28	AIM1L	KIAA1614-AS1		SDR42E1	TSNARE1	NLE1
RALB	WDPCP	RP11-104G3.7	OGFR	TMEM246	TMEM208	FAM198B	LINC00086		RP11-547D24.3	AC010894.3	FAAH2
AGPAT6	TMEM120B	HHLA3	TCF7L2	FAM160B2	CCT8	LINC00857	MR1		RP13-582O9.7	FOXD1	R3HCC1
ATRN	TMEM205	RP11-783K16.5	UBXN6	LINC01024	RP11-436D10.3	PARP10	SNORD88C		CTD-2192J16.11	RP11-435O5.5	RDM1
MRPS31	AC007163.6	FADS2	YTHDC2	RNF123	SDCBP2-AS1	RP11-242D8.2	AC021224.1		RPGR	CCDC96	RUNDC3A
PRRG4	CEP57L1	MIR191	ZNF354B	RP4-816N1.6	ATP2A2	DHX58	IFI6		AC004854.4	HES6	IRAK2
AHCYL2	MRPS23	CTD-2619J13.3	AC084809.2	ZNF106	CTD-2270L9.4	FBLIM1	SNORD73		RND3	MIR3917	HCN2
FGGY	SAMD4A	CH507-9B2.3	C14orf80	AGBL3	EIF1B	IFIT3	RP11-566K19.6		CLPB	RP11-91I20.2	STAT5A
THAP1	SQLE	CTD-2619J13.8	RAD18	KB-1639H6.2	RP11-114F3.4	NEXN-AS1	AL133410.1		CNNM4	RP13-467H17.1	CCNI2
MGST3	GAS5	PNN	RP11-1398P2.1	ZNF780A	TMEM41B	PCDHGB2	SPAG8		RAB27B	STMN1	RP11-439C15.4
EDEM2	RNF5	PRMT3	ZNF609	PIP4K2C	ZNF639	SOX4	POU5F1		RNASEH2C	BMI1	RP11-739P1.2
KPNA5	UBB	CTD-2630F21.1	FAM89B	AC019131.1	ZNF70	ALDH3A1	RP11-365O16.1		SRGAP2	LRIG1	AZIN2
NSDHL	CEP170	CENPBD1	MTUS1	NUDT9	AL121992.1	CTD-2227E11.1	SNORD72		RELT	MFAP3L	DHDH
PDK1	FAM110C	NME1-NME2	SLC19A1	AC090616.2	DCUN1D1	GCNT2	DRC1		TM7SF2	SNTA1	LINC00574
UBR1	FAM206A	RAB2A	ANK3	CTB-180A7.3	SPTY2D1	SH3TC1	RP11-234K24.3		MTSS1L	MALT1	RP11-404H14.1
LINC00265	IKBKAP	RP11-65N13.8	DDX58	ATP6V1B2	TBK1	AC005356.1	RP11-268G12.1		RHBDF2	KCTD6	RP11-522B15.3
RP11-629B11.5	RP11-175P13.3	BIRC6	RP11-77H9.6	DSG2	MBD6	ASPA	RP11-356J5.12		RNY1	MXD4	KBTBD11
ZNF790	WDFY3	SLC7A6	TMEM185A	SUGCT	RP11-867G23.2	CTA-228A9.3	C6orf195		IFITM3	SORT1	CLCN4
AK7	FOXP1	CTD-2235C13.2	C9orf41	ARL6IP5	TMEM237	RN7SL471P	PCDHB13		RP11-159D12.10	CEP72	AC107218.3
ARHGAP29	AC142528.1	IVNS1ABP	NAAA	ZNF544	CENPC	RUVBL1-AS1	ZNF347		ZCCHC3	LIFR	CTC-246B18.8
RP11-363J17.1	CCDC115	RNF44	GNB2	BAX	IFI27L1	HOTAIRM1_5	PCDHB8		AP003068.9	LIFR-AS1	MGC16275
RP11-121L10.2	FOSL2	LINC01126	CTD-2583A14.9	CTTNBP2NL	KDM5A	LYNX1	RP11-313F23.4		ESYT1	RP11-310P5.1	RASA4DP
ANKRD37	IMP4	NSUN4	ZNF417	GALNT3	CCDC77	RNU2-37P	SNORA65		RP11-504P24.9	TEX9	RCOR2
MAGOH	RP11-337C18.8	NUFIP2	ICK	RAB6A	CXCL16	SH3BGR	PCDHB2		NACC2	MRAS	ZNF30
RP11-61L23.2	RP11-77P6.2	ZNF566	HYKK	LAMTOR5	DNTTIP2	AC073043.1	RP11-388M20.6		DYNC1H1	FAM84A	ZNF30-AS1
RP5-1024G6.5	MLEC	CENPT	METAP1D	RPS3A	RP11-820I16.4	LRRD1	RP11-762H8.3		RASA4CP	MYO5A	KIF16B
ZNF189	POLR3F	PPP4C	PRDM15	TIMM22	SRP14	U8	LNX1-AS2		TMEM102	TBC1D1	MIR1470
EPAS1	PUM2	PEX10	NGDN	ITFG2	MIR6853	SOX15	SNORA31		BRD1	USP49	PLA2G10
GTF2E2	RP11-574K11.32	RP5-1148A21.3	CCDC112	KAT5	MTR	CTB-31O20.8	AC012358.4		RP5-823G15.5	hsa-mir-3195	DGCR5
UNC79	CNOT11	RPL27A	HSPA6	RP1-120G22.11	EXTL2	ZNF532			RIBC2	SLC2A13	CTC-273B12.10
RNU6-1	CTD-2203K17.1	ZNF629	RP5-943J3.2	XRN1	RNF11	ANGPT1			SMC1B	HSPA12A	PTPRS
RP11-382D12.2	SMAD6	DAGLB	EID1	DENR	RP4-549L20.3	EPSTI1			GNA14	TMEM38B	APC2
EMC2	TARS	TRIM27	POLA1	MRM1	RRN3	S100P			NUAK2	CAMK2N2	MEX3D
NABP1	WAPAL	LA16c-325D7.1	NIT2	RBM5	UBE3C	RP4-712E4.2			CYSTM1	HS3ST3B1	AC003102.3
PSMB9	ZSCAN32	PRSS22	ZNF699	UQCRB	CAAP1	CASP1			RP6-114E22.1	MLK4	CDKN1C
RP11-677M14.7	ACTR6	RP11-85A1.3	SRCIN1	GHITM	SRP14-AS1	XXbac-BPG181B23.6			TUBBP5	PARD3	MMP25
SEC24B	ADPGK	RP11-631N16.2	F8	LINC00449	AC144449.1	C6orf223			DNM1	PRTG	PHLDB1
SEC24B-AS1	MAN1A2	CTD-3065J16.9	F8A1	RP11-196G11.4	CH507-24F1.2	RP4-712E4.1			GRHL3	RAB40B	RP11-85O21.4
SOCS1	PRKAB2	RP11-440L14.1	OGFOD3	RP11-466F5.6	C11orf84	MIRLET7BHG			RP11-349F21.3	PLAG1	RNF125
LRRC45	RP11-159D12.3	IFT140	ARHGEF11	ATP6V1F	DSCC1	ZNF441			SULT2B1	NIPSNAP3B	SYT7
MARCH3	SMIM13	TPBG	SPR	TEX264	SLC25A10	IFIT2			KSR2	RP11-182J1.10	UAP1L1
MBIP	VEZF1	ZFAT	AACS	AC016738.4	IQCD	LINC00665			RP11-131J3.1	GNPDA2	ABCA3
MTHFD2L	NRIP1	RP11-162G10.5	EHD4	ARHGAP31-AS1	ITM2B	MGP			RAB31	DISC1	DNAI1
POMP	SETD1B	ZNF248	S1PR2	RPL31	PFKP	RP11-350J20.12			PRRT1	HLA-F	QSOX2
KIAA0226	EEF1B2	HEXA	ZNF219	WDFY1	PLEKHM2	BCO2			APBA3	HCG4	FAM219A
MSANTD2	NDUFS1	RP11-106M3.2	TMEM253	GMEB1	ATXN2	GNE			RFC5	SLC27A2	FAM174B
TAP1	SLC25A29	CD2BP2	FAM120C	APBB2	NDEL1	MIR205			LINC00894	ARG2	TNNT1
KLHDC10	ADSL	C21orf59	MCM3	PTK7	RP11-31F15.2	ADAM8			LINC00652	ATP8B4	ACTN3
LRRC47	PBX3	ORAOV1	UBE2F	MRPL23	PLCB3	GDPD3			GPR176	FAM184A	FBXL15
SCOC-AS1	NT5C3A	ZNF579	ATPAF1	RP11-762H8.5	UBE2R2-AS1	RP13-415G19.2			MATN1-AS1	LARP6	RP11-236P24.3
STX8	RP11-154D17.1	AMMECR1	C19orf26	WDR61	PPARGC1B	EIF4EBP3			SPATA20	CCDC82	VASH2
MMP15	SKA2	UBQLN1	PDIA5	LEKR1	AC226119.5	C15orf52			NOMO2	RP11-359E10.1	DACT3-AS1
ELOVL6	SMG1P1	LHX4-AS1	HACE1	SAR1B	FAM86EP	LPAR5			HLA-E	RP13-262C2.3	TNFAIP8L1
TMEM177	TLE1	METTL1	HOMER2	RP11-358B23.1	PKN2-AS1	MIR4710			MTFMT	RPP25	TRABD
RP5-916L7.2	TUBB3	PPP2R1A	SH3BP2	HIST1H2AJ	MRPL45	RP11-186B7.7			RPS4X	SEMA6C	RP11-452L6.6
HEATR1	SNX33	BLOC1S6	IFNAR2	RP11-471B22.3	MADD	TNFSF13			PPAP2C	B4GALT6	TMC5
IQCB1	NRP1	RNF146	MICU1	SH3D21	NUDT15	RP5-1057I20.6			VPS13D	SDCBP	YBX2
ANXA5	RPIA	RPS27L	MYO1B	C16orf95	C14orf166	NUPR1			FAM156B	SLC48A1	AXL
MOCS2	ARNT	MIR611	PRPF39	ICT1	C1orf220	GSDMC			AKAP17A	SLC9B2	ZAK
TTC27	SUPT3H	FEN1	SIX2	LINC01220	RP11-359K18.3	PDZK1IP1			RP11-347C12.4	CREG2	MAPK13
ACTR8	SCAF8	RP11-524O1.4	KIAA0355	CCAR1	PPP2R5D	RP11-661A12.9			U2	RAPGEF3	FBXO10
SLC41A2	TEX261	SUPT16H	AC004221.2	KLHL12	CRNKL1	CHI3L2			RP11-345J4.4	OXCT1	MYO18A
CMSS1	BSDC1	TMEM258	CTD-3028N15.1	RP1-261D10.2	FASTKD5	DENND2D			SYT12	MIR615	BCR
CROCCP3	DNAJB6	GFRA1	PON2	DDIT3	KLC4	FAM83E			PPIP5K1	PAQR8	RP11-499E18.1
FLYWCH1	MRPS27	DNAJC27	RDX	OSGIN2	MRPL2	AC073342.12			RNU1-2	TSPAN12	GSTT2
SC5D	PTCD2	DNAJC27-AS1	FEM1C	RNFT1	SCAMP2	ARL14			CECR7	CEP85L	EPHX4
STAT1	RP11-191G24.1	EMC6	H6PD	ACAP1	SENP2	S100A2			S100A6	HNF4G	HFE
CAPN5	RP11-46C24.7	WBP1	TBC1D10A	MBOAT1	SETDB1	U73166.2			RP11-671J11.7	CTC-338M12.1	ANKRD20A11P
SGPP1	ZNF778	ANP32B	TCOF1	RP11-211N8.2	DALRD3	AC106782.20			RNU2-1	HLA-F-AS1	GSTT2B
CHM	CTC-241N9.1	KIN	MAP4K2	COG3	RP11-15H20.7	RP11-400N9.1			RP11-65J3.14	MICE	LAMC2
MTERF1	DTWD1	U2AF2	ZNF653	GK5	ADAT1	RP11-347I19.8			RAB26	PCOLCE2	LTBP3
ZSCAN2	COX5A	LENG8	LGALSL	PET117	RP11-315O6.1	MIR6514			RNU4-2	GMPR	PIP5KL1
EAF2	FAM227B	TMEM9B	KIAA0101	BFAR	RP11-399K21.14	CRACR2B			DMPK	HCG9P5	SH3RF2
LSG1	PARPBP	ZFP91	NAGLU	MTO1	DPF2	KCNQ1OT1_5			COMT	ODC1	IFNGR2
MTSS1	QRSL1	ZFP91-CNTF	NFYB	PEBP1	SPTLC1	LARP1			MIR4761	PTGR1	CTC-276P9.4
PEX3	RP11-87C12.2	RP5-832C2.5	RASA3	SRP9	TOMM5	TUG1_2			NPEPL1	RCN1	MXRA7
EFCAB13	EPB41L5	ATP5C1	SRPRB	CTDSP2	TRNAU1AP	WDR83OS			BCL9L	ELOVL5	E2F1
H2AFY2	GFM2	CTC-432M15.3	MRVI1-AS1	MED18	TUBGCP5	PSMD5-AS1			MIR4492	PLSCR4	ARHGEF4
RPP40	RP11-473O4.3	FNIP1	RNF141	PRMT6	AF196779.12	RN7SL688P			CLDN4	POPDC3	BCRP8
BNIP3L	CDC26	PYGB	HDLBP	RANBP2	CTD-2342J14.6	RP4-533D7.5			MAD2L1BP	SEMA4F	CDHR2
FBXO25	PRPF4	CACYBP	DLC1	RBM3	MELK	SRA1			KRTCAP2	COL4A3	IL1RL2
RRP15	RCL1	CDKN2AIP	RPS6KC1	CTD-2555K7.2	RBM22	ATP2A1			CCDC22	ELOVL4	MAFF
SDAD1P1	RP11-806L2.5	DNAJC3-AS1	ABHD10	OXA1L	WDR45	RP11-1182P23.5			HDDC3	CA2	AC133785.1
CTD-2366F13.1	ARFGAP1	HIST1H2APS4	C1orf106	EIF3L	CACNB3	RP11-200A1.1			MED4	SLC37A2	CTD-2651B20.1
TTC14	NDOR1	MCPH1	TSEN15	LUC7L3	CUL4A	RP11-262H14.7			RP11-182N22.8	AXIN2	MAP3K13
FKBP1A	PPID	RIPK2	MIR3197	PTPN1	EFCAB11	RP11-456H18.2			PIGO	PTPN21	MAPK12
RP11-314N13.10	SLC38A6	RP11-115C21.2	C10orf88	RPSA	HOTAIR	RP11-498C9.4			ADRBK1	ANTXR1	SYNM
MRPL1	TMEM203	TAX1BP3	KLHL9	EIF3CL	IQGAP1	SNORA68			EPB41L4A-AS1	BIN1	CCDC28B
FAM127A	TRMT5	CANX	OXSM	NUDT22	RP11-33N16.3	RNA5SP194			RNA5SP473	CSRP2	SP100
RAB3IP	WDYHV1	MED29	ZKSCAN4	MISP	TMCC1-AS1	RP11-216L13.21			SNHG11	NKX3-1	GSTCD
ZNF449	COQ6	PRDX5	GNAS-AS1	DHPS	TMEM123	RPL10P14			TSFM	BCORL1	HCFC1-AS1
RNU6-7	MED7	TRMT112	MIR3180-4	TET2	CACUL1	U6			CIRBP	LINC01315	PITX1
APPL2	XXbac-BPG294E21.9	CTD-3131K8.2	TBC1D31	HIST1H1PS1	RP11-712L6.5	VPS9D1			TRIM46	ARVCF	SERPINB5
CENPJ	ZBTB9	LA16c-306E5.3	ZFR	RP11-74C1.4	CTD-2287O16.5	AF127577.12			C2orf42	PRKD1	ATP2B4
WDR91	ICE2	NDUFA7	GNAS-AS1_5	C6orf48	FRS2	C3orf18			KPNA2	AASS	RBMS2
AFMID	LINC00441	RP11-108L7.15	DBIL5P	RPS15A	AARSD1	RNA5SP351			RPL29	AMDHD1	TCFL5
DENND2C	MSX2	SRSF2	CDH24	SNORA73B	AKAP10	5S_rRNA			DNAJC11	DAB2	CCSER2
TEC	RB1	ALG5	FAM204A	GOLGA4	CTC-487M23.8	AC010761.6			EPS8L1	GAD1	TBKBP1
TK1	RP11-16C1.1	CTDNEP1	CTSH	C8orf37-AS1	NME2	CTB-189B5.3			RP11-225H22.4	KCNMB4	FGFR1
DAD1	CCNC	ZNF646	hsa-mir-3180-4	NAT10	SNRPD1	HELZ2			RP4-553F4.2	RASGEF1B	PARVB
MOK	HERC1	NUDCD2	CTC-444N24.13	MRPS12	SRP19	RP4-568C11.4			ARL8B	SGPP2	BFSP1
TEAD4	HINT2	RPLP2	VRK1	GPN1	CTR9	SRCAP			NDUFB10	FOXO4	SOCS6
HINFP	RP11-110I1.13	RPS28	STK17A	MTX1	GAR1	AC068282.3			ZBTB33	ST3GAL2	AFAP1L1
PRIMPOL	GNB5	COX4I1	ZMYND15	RN7SL1	RP11-602N24.3	MIR6773			L34079.4	GPM6A	PXDC1
SLC41A1	MOB1A	DNAJC3	HERC6	DCP2	NAA16	PHF11			CHCHD3	AC002456.2	KIRREL
STAT2	RP11-603J24.5	STAG3L1	KCNG3	RP11-326C3.11	FRAT2	RP1-34B20.19			CTD-2012K14.8	FAM167A	LONRF2P1
RP11-158H5.7	TMEM79	BTG1	C9orf91	ZNF131	KIF20B	SNORD4A			MIR616	STX11	PCSK6
UBE2D4	FAM161B	EMC8	LRRC20	MINOS1	KIZ	TMEM140			MMAA	RNF150	RP11-783K16.14
ZSCAN30	PANX1	HMMR	MSRB2	MINOS1-NBL1	ZNF438	CTD-3193O13.1			UBIAD1	SNAI2	FAM13A
BACH1	RP1-178F15.4	PGLS	CRBN	RHOD	B9D2	TMEM125			FAM65A	SYT1	LTBP2
MANBA	RP1-178F15.5	PMS2L2	RPP30	RP5-1056L3.1	CFAP43	RP4-680D5.9			INCENP	HPGD	OTUD7A
RCAN3	SNHG21	RP11-390E23.6	PDP2	DDX17	CTSA	S100A13			RHOF	OAT	SNPH
AC004895.4	TMEM128	VTI1A	RP11-305O6.4	GMFB	NEURL2	SNORD33			AC018804.1	RP11-356I2.4	TRIM47
AREL1	ZNF14	WASL	CTD-3105H18.14	RP11-522I20.3	KIAA0513	CTB-179K24.3			KRT8	ZDHHC2	BIRC3
FCF1	MDH1	ARPC1A	MICU2	CDC42EP4	TIPIN	CTD-2256P15.1			MST1	RP11-123O10.4	ACSL1
RP11-253M7.1	PIK3C2B	STAG3L2	SOCS2	LRRC75A-AS1	CCDC84	RN7SL4P			PPP2R4	ADRBK2	RBPMS2
TMEM62	ARL4A	TMED2	ZNF799	NUTF2	MRPL37	GBA			WDR24	ANKH	EVL
TRPC1	ABHD15	GTF3C4	ZNF594	SEC11A	RP11-110I1.12	AC008746.5			AC007285.6	CHST11	MIR378A
CETN2	ANKRD26	USP1	CCDC107	TMEM254	RP11-446E24.4	AL121898.1			SLC35B1	SLC1A4	MIER2
LYRM7	RP11-132A1.4	ZDHHC6	VPS16	AC069513.4	DIS3L2	PIGY			LAMTOR1	NR3C2	MAFK
PAIP2B	RP11-147L13.15	AMMECR1L	ANKRD13A	GTPBP4	RP11-544I20.2	VHL			RP11-331F4.5	ZC3H12C	TMEFF1
SMAD4	VPS11	BAG1	TMEM54	SNHG6	SENP3	BMS1P2			SLC22A18	LHX4	FRRS1
MIR6869	MORF4L2	NIPBL	RP11-333E1.1	CLDN7	SYAP1	NUP37			CLTB	RAI14	FSTL1
ODF2	TSGA10	S100PBP	CNIH1	IBTK	DONSON	SNORA37			PARN	ARNTL	RP11-654A16.3
KBTBD6	CACNG4	AC002310.12	MTMR1	NSMAF	CHUK	DEDD			TCERG1	CYP39A1	AES
RABEP1	TMEM65	ID1	TMEM185B	RP11-11N7.4	FKBP9	HCG11			USP19	NIN	MAPK11
ITPR2	NELFCD	YME1L1	C19orf44	SLX1A-SULT1A3	RP11-316M21.6	MIR1302-9			ANLN	SLC25A27	PKN3
ZNF84	MED13	CAPZA1	RNF24	AC007009.1	TAF7	MIR3944			PHF23	ADA	JADE3
FAM162A	RP11-56G10.2	CTD-3184A7.4	CTD-2368P22.1	AC007128.1	URM1	RP4-758J18.13			ZNF557	SPRY4	RP11-358M14.2
TCEB3-AS1	MIR1538	SON	ORAI2	RPS11	STX17	SNORA33			DOHH	TNFAIP3	AP000442.1
UBA6	RAB14	ST7L	RAB11B	SETD4	STX17-AS1	snoU109			FAM115A	ZCCHC24	CDK5R1
CORO7-PAM16	LRRC8B	PDXDC1	ZNF606	SLC50A1	WDR25	AC002117.1			STARD13	ZMIZ1-AS1	KAZN
DOCK1	UBE2T	RP11-57H14.2	KIF3C	WASF2	XRCC6BP1	AC025166.1			CLINT1	AC005592.2	CCNE1
GOLIM4	RP11-637O19.3	SCAF1	ZBTB8A	WDR73	AC007040.6	PRKAR1A			RPS19	ARNTL2	MIR4500HG
IDH3A	TMEM14B	SRRM1	C17orf62	SNORA7A	ATR	RP11-455J20.3			ZNF85	DPF3	DUSP2
KIF18A	HSCB	AIMP1	CERS6	APBB3	MPHOSPH8	MIR17			CPNE3	RP11-185E8.2	PRR5
LINC01058	PCYOX1	PRKDC	CASP6	LZTS2	ZNF2	MIR18A			SUMF2	TLE4	SCP2
MAPK1	PGD	RP11-467D6.1	ENKUR	PPIG	AURKB	SMAD5-AS1			U47924.29	ARHGAP26	APC
METTL15	SLC10A3	GMEB2	FAM220A	TRA2A	BZW1	C20orf195			AVPI1	BCL11B	FAR2
KIAA0247	SNRPD2	GTF3C2	FTX_5	ZNF428	DDX24	CACTIN-AS1			HIST2H3D	DUSP5	ZNF221
NEDD1	CHEK2	CENPP	GTF2IP1	ANAPC7	DRAM1	C8G			ZNF587	NOG	FAM117A
APPL1	RP11-27I1.4	NOL8	PFKFB4	ATAD2	EPRS	CFD			ZNF766	GPR37	FRY
RP11-74J13.8	CCDC127	CHMP1A	SETD9	ATP6V1H	LYSMD3	CRYM-AS1			TMEM115	AC010980.2	MAP2K6
UBA6-AS1	PPIC	SPATA33	GPATCH4	DCLRE1A	MINPP1	HLA-Z			TPD52L1	SLITRK5	AC104066.1
CORO7	SDHA	MIR3661	GPHN	NDUFS5	PML	PRKY			YIPF6	FHOD3	ERVMER34-1
PDZD11	AC093642.5	TRIM33	GPR39	PLK1	RP11-259K5.2	RN7SL30P			HERC4	SATB2-AS1	ZNF525
RP6-65G23.3	NCAPH	TBCK	METTL20	ATP5L	RP11-435O5.2	RNU6-784P			HSPB1	ZIC2	RP11-946L16.1
SELK	RAB20	RP11-573D15.9	UBL7	MYOF	ABI2	RP11-468E2.5			RP11-613C6.2	MIR1915	ZNF559-ZNF177
UBE2J1	ATP5S	MZF1-AS1	EXOC2	AC004980.7	ERCC3	BBOX1			RPL5	WNT5A	FRY-AS1
ZDHHC9	L2HGDH	PKM	TPCN2	HIST1H1C	LCMT1-AS1	TMEM91			SH2D6	WNT5A-AS1	NRGN
TSPYL2	MON2	TBC1D17	CABLES2	MIR6080	NASP	CYYR1-AS1			ZNF724P	FAT4	PRTFDC1
PWWP2A	SENP8	GGNBP2	GATS	SSH3	NBPF1	IFI44L			AP2M1	UST	TRIM14
RP1-28H20.3	CAPN10	PPP5D1	RAB11FIP4	COX7A2L	POLG2	LINC01133			PROM2	CCNJL	UBE2L6
RP11-798M19.6	EARS2	AKT1S1	STON1	PRDX1	RAD50	PHLDA1			SYTL1	VLDLR	CD274
PM20D2	GOLGA2P10	BRPF1	KPNA1	ZC3HAV1	NADK	CTD-2012M11.3			TANK	DSEL	LRRC75B
MAP2K1	KLHDC3	AC091729.9	PI4K2B	ZNF707	ORC5	HCST			TMC4	WDR35	C6orf100
VPS13A	TRMT6	RP11-110G21.1	PWP2	CLPX	PTGES3L	WDR63			SDC4	SIX1	POGLUT1
SNORA44	UBFD1	RP11-347I19.7	SMYD3	AP000769.7	RUNDC1	AE000662.93			HIST1H3A	XKR6	RP11-248G5.9
KIAA0040	CDCA8	ST3GAL4	TMEM126A	RP1-93H18.1	USP16	PADI1			MIR4784	ANKRD44	TMEM206
GSTO2	CEP78	CALM3	AQP11	WDSUB1	ARL8A	AE000662.92			MIR6831	RP11-638L3.1	WDR17
AMN1	ENDOV	HSPA4	PEX7	TM4SF19-AS1	GGCX	SLC28A3			CDKN1A	AGFG2	ZNF559
BLM	GOLGA2P7	ZNF584	ADPRHL2	CPSF1	LINC01137	TPPP3			LINC01468	APLF	FAAH
RP11-387D10.2	MCM8	CTD-3222D19.2	ARRB1	AC093627.10	SPTSSA	RP11-700H6.1			SLC1A5	CHN1	RP11-144G7.2
RP11-467L13.7	MTRF1L	EPS8L2	CCDC40	MTHFS	ZNF805	AC016995.3			ZNF675	FAM229B	POMGNT2
TBC1D12	PSMC3IP	MED26	MIR4442	CNOT2	AGBL5-AS1	RP11-554A11.9			ZNHIT2	GTF2B	SLCO4C1
RBMX2	RP11-421M1.8	POLR2H	PMEPA1	GTF2IRD2B	GAS2L3	CTD-2534I21.9			CHMP4B	INSIG2	ACAT1
TPRKB	CECR5	UBAP2L	RP11-227H4.5	ITGB4	PSMD9	KLHL10			KTI12	LINC00882	CLGN
TSEN2	CECR5-AS1	WDR82	THAP10	AC093627.9	C15orf39	TGM2			RP11-316M1.3	LINC00883	NEK5
PPHLN1	HTT	ZFAND2A	EEFSEC	APH1A	CCDC148	AC004985.12			SNRNP35	LINC01122	ZNF239
STARD7	MKRN2	BET1L	EFR3A	C20orf27	CYR61	MIR1307			TREX1	TUBE1	NUP62CL
UBL7-AS1	NTHL1	ENO1	IRF5	EFHC1	MEAF6	AC005901.1			DDR1	EGFR	PARD6G
ZCRB1	RP3-424M6.4	ENO1-AS1	PRAP1	GPAA1	SPG21	AP002954.6			RPL13A	ERO1LB	CLYBL
REV1	UBE2G2	IRX5	SOD1	RP11-53I6.3	WWC1	RN7SL68P			HIST4H4	NDNL2	MIR2277
ZNF281	WDR44	RP11-273G15.2	STX1A	SENP1	YWHAH	RP11-700H6.2			LINC00324	CTA-407F11.8	QDPR
CENPQ	ARIH2OS	PHF12	ZNF514	TUBGCP3	ZNF41	AC098826.5			PER1	FAXC	RP11-165A20.3
WDHD1	CTD-2047H16.4	ENAH	ABCD4	FBXL5	SLC25A53	RP11-543P15.1			TM9SF4	PRKACB	WFS1
EXOSC1	DCLRE1C	RP11-33B1.1	MANEAL	NFIC	GLRX3	TNNC1			C2CD4D	PCGF5	MIR3650
ZDHHC16	HTT-AS	LY6E	RP4-593H12.1	SPHK2	PPA1	NFE2			RPL36	ZNF225	RP11-402D21.2
METAP1	RRM2	RIC8A	SPHK1	TXN2	RP11-380O24.1	ZFPM2-AS1			PCBP1-AS1	AC079145.4	RP11-589C21.6
RP11-217B1.2	MEA1	WDR5	TAF13	DAZAP2	DOCK9-AS2	C10orf10			7SK	LRRC8C	FLRT3
ARMC9	CHTF18	ANKLE2	VOPP1	SLC22A5	XYLT2	TRIM50			RAB13	RP11-302M6.4	MBNL2
GPSM2	PTRHD1	EIF3B	VRTN	ZNF331	CLN6	AP000439.3			RP11-661A12.4	CYFIP2	AANAT
DBNDD2	EMC3	FZR1	NSUN6	BCAR1	SDHC	TMEM5-AS1			CTD-2532N20.1	PCDH9	UBE2O
FAM64A	AC107871.1	PDE12	RAP1A	ACP6	SLC25A44	HID1-AS1			RGPD5	FLJ27354	ALG9
ARHGEF26	AC130689.1	FAF2	SLC25A43	SRSF4	RP11-484K9.4	SHC3			COPS6	PLEKHO1	XK
ARHGEF26-AS1	MCUR1	AC005785.2	TSC22D1-AS1	PDCL	CCDC7	MESP2			CTB-191K22.6	TGFBR3	ACADS
MUT	RP11-315D16.2	HCFC1	AC074391.1	TMEM11	MYLIP				AC022201.5	CEP68	SLC4A3
POGK	RPA1	RP11-154H23.4	ALDH18A1	MIR4530	PCAT6				TMEM223	GPR137B	C11orf70
RHOBTB1	SMYD4	HNRNPUL1	GEMIN5	ORAI3	RFC1				SUB1	KLHL23	IFNLR1
SOCS4	DCAF16	RP13-766D20.1	HDGFRP3	CAMTA2	RP11-480I12.10				FRMD8	IFFO2	IFI27L2
ANKRD52	APEX2	RP11-89K10.1	OSGEPL1	RBCK1	SLC25A15				HINT1	KATNAL2	LINC00667
NBAS	NCAPG	RP11-506M12.1	PCGF6	RP5-1050D4.5	SNX4				PAFAH1B3	RP11-209D14.2	RP11-1008C21.2
TOR1B	MFSD10	CHCHD5	RDH14	TMBIM4	ACOT8				BNIP1	RRBP1	SLC25A20
LTBP1	SPATA2L	LINC01311	BCAP29	NACA	MRPL33				CLDN6	LIG4	SACS
RP4-621N11.2	LAP3	RP11-792A8.4	IZUMO4	YARS2	QTRT1				GS1-279B7.2	MACROD2	DNAJC6
EXOC6	ZNF276	ALDH16A1	PAX9	ANAPC1	GMPPB				MIATNB	RP11-486G15.2	RP11-15A1.2
FAM208B	SPATA1	ANXA2	PDLIM1	LINC00847	RP11-1072C15.6				NOL12	CYLD	RP11-15A1.3
BRF1	ZADH2	MIR141	SH2D5	RP1-317E23.3	CTD-2554C21.1				PDCL3	DLX2	TMEM136
CENPF	LSM7	RP11-96D1.6	VAT1	RP11-2C24.3	FAM122A				C12orf57	PLXNA2	CHRNB4
RPL23AP7	RP1-101K10.6	RP6-109B7.4	EBPL	CCDC142	MRPL9				FBXL12	RP11-279O9.4	LOXL2
DNMBP	RP11-98D18.9	CTC-338M12.4	RNU4-8P	DCAF10	OAZ3				RP11-73M7.6	TMEM181	LRRC3
RP11-370I10.6	TRAPPC10	RPS9	RP11-386I8.6	HIST1H3H	PAPD4				ELL	AC084219.4	CES4A
ZNF641	SPPL2B	TMA16	FAM8A1	PIK3CB	SPIN2B				SLC16A14	DLX2-AS1	CXXC4
GLCCI1	AFF1	CD3EAP	HK2	RPP25L	ATP9A				AC016739.3	KBTBD8	DMD
MITD1	CMC4	DUS2	KIF21A	ATP6V1C1	CANT1				ECH1	KIAA1147	KIF7
MRPL30	FAM72A	FEM1B	RP11-259N19.1	GLYCTK	GOSR2				GBE1	CCDC110	RP11-713P17.4
USP14	LRRFIP2	ITFG3	RPL36A-HNRNPH2	CTD-2526A2.2	ILVBL				H2AFX	MITF	ZNF197-AS1
NCAPH2	MTCP1	NOP58	ACTL6A	NPRL3	RP11-156P1.2				JAGN1	hsa-mir-3181	PROS1
ELAVL1	CAPN10-AS1	RP1-283E3.4	SNORA26	ZNF200	RP11-63A1.1				PSAP	ERC2	CCDC126
TAF6	CTD-2165H16.4	CNBP	NAPG	DFNB59	RP3-425C14.5				STXBP3	RP11-764K9.4	LRRC3-AS1
AC019181.2	PPP1R9B	DDT	OVOL1	ZSCAN25	CTD-2553L13.9				TAMM41	TRAF3IP1	MAML2
DLX1	C17orf70	RP11-1017G21.5	PANK1	CCDC51	FLJ30679				RHBDF1	AL121932.1	OTUB2
LOXL1-AS1	CASKIN2	ATF5	CHD1L	CTD-2033C11.1	MTHFSD				ABCB6	FRMD5	ZNF599
RABEPK	GRB2	BOLA2B	PRIM1	LTV1	ZNF302				CAD	PAK1	HLA-K
SH2D4A	C2orf15	NFX1	C1orf53	OSBPL8	MED17				CRTC2	RP11-848P1.9	NME9
ZNF232	NOA1	RP11-345P4.10	BPHL	C5orf28	TEP1				FUT10	XXbac-BPG308K3.5	INAFM2
CSTB	POLR2B	SREK1	CCDC71L	DRG1	ZNF573				RP11-758P17.2	MIR17HG	UBE2Q2L
CTU2	RNASE4	ZNF446	TOPBP1	FBRS	APTX				SPIDR	RNY3	LINC00533
NFKBIA	ANKRD28	BLCAP	ZNF420	GDF9	FAM3A				TMOD3	SLC22A15	RP11-104H15.10
RNF166	ING1	NABP2	KRBOX4	FBXO42	CTD-2616J11.11				UBE4B	RAB11FIP5	AC004053.1
AATF	FBXO5	RP11-425D10.10	PSIP1	MANBAL	PCNX				WDR13	RP11-44N22.3	AC093628.1
CNPY4	MRPL18	SFSWAP	SMIM20	RPS8	EPPK1				PSMD6	RP11-402C9.1	RP11-452D2.2
SLC25A16	AMIGO2	ARPC4	ZNF74	SMC1A	RP11-190C22.8				RPARP-AS1	ZNF321P	ENGASE
TTI2	EIF5A	CRCP	CENPU	ZNF33A	PRPF19				VKORC1	ZNF816	TMTC1
ST8SIA6	RPL26	NAA25	CTD-3203P2.3	CDC42BPG	RP3-323P24.3				ZNF669	MFSD6	WNK2
HNRNPLL	TYMS	RP11-79P5.9	MRPS31P4	DNASE2	ZNF337				BAK1	FHIT	RP11-317J10.2
SDC1	FBXL6	COASY	POLD2	GLIDR	RP1-199J3.7				GEMIN7	ARSJ	C11orf45
ZBTB34	IKBIP	TAPBPL	RP11-78J21.7	TRMU	PGRMC1				NUP205	SLC39A8	RP11-69J7.1
PRDM11	SLC52A2	BTF3	RP4-736L20.3	ATP6V0B	RP11-337C18.10				OSGIN1	LINC00472	AC092573.2
SCAND2P	ANXA4	CPNE1	C19orf25	KIF22	TFAM				POLR2E	DENND5B	CDKL1
BAZ1B	DIP2A	RBM12	IL4R	CTD-2583A14.10	DNAH3				RP11-544M22.13	DPYD	HMGN2P46
CBX4	FBXO31	STX16	PLBD2	PIGBOS1	RP11-219B17.1				TSTD1	ME2	RASL11A
FXR1	USMG5	DDX3X	STPG2	RPL13P5	WIPI2				UBE2C	ZNF597	CATSPER2
RP11-680F8.3	PDCD11	UBC	CTD-2293H3.2	TMEM9B-AS1	ATG10				CBWD5	FAT1	GPR161
PIN4	RNF31	RP11-458J1.1	FAM156A	C11orf58	TMEM135				COX7C	KIAA1549	CASP4
HRAS	RP11-355B11.2	RP11-180M15.4	RP11-1000B6.3	NOP2	TRMT11				DCTN2	NAA60	ERAP2
NARF	USP34	TRAF4	UBXN8	RWDD2B	DPH3				HIST1H1B	JAZF1-AS1	GLRX
SPIRE1	ANKZF1	CYP51A1-AS1	AP000704.5	ATP6V1E1	LINC01185				PFDN4	SMCO4	STAT4
FAM86JP	ATG9A	AP5Z1	FAM178A	COX18	DUSP22				RP11-53O19.1	ARHGAP31	EPHX2
NXF1	ZMYM3	CYP51A1	LYRM5	F11R	FAM114A2				RP11-672L10.6	MPP6	NEK3
ZFX	HP1BP3	ELP5	PGK1	GPN2	MFAP3				RPS10	PQLC1	JMJD7
ZFX-AS1	KPNA4	DDTL	AC026202.3	KPNA6	OXNAD1				SLC25A21-AS1	TMTC4	JMJD7-PLA2G4B
CTD-2651B20.6	KRT8P12	LSM14A	DHX57	TMEM41A	RBPMS				ATP5B	BMP1	ZNF197
C9orf89	CCT3	ZNF263	MORN2	CTD-2527I21.7	BCKDHA				EVPL	ANKRD13B	ECHDC2
RP13-20L14.6	CHD7	CIZ1	CAT	MRPL4	EXOSC5				NCOA4	RP11-589C21.5	AC009948.5
NFKBIZ	HERC2P9	ECE2	PIGA	NTMT1	RBM48				RPL22	GRK5	COMMD8
SLC35A2	MARCH5	RNF41	RP11-785H5.1	PFKFB2	TRPS1				SAE1	FNIP2	NXPE3
ZNF57	MOAP1	C16orf91	SASH1	RP11-326C3.7	PAXBP1-AS1				LTBR	NR6A1	RP11-23P13.4
PTDSS2	PDCD2	SRRT	ATRIP	RP11-452L6.7	SYNJ1				S100A11	PCCA	DENND1A
SLCO4A1	TMEM251	FBXL18	PTRH1	RP4-545L17.11	F2RL1				TAGLN2	ING3	PDHB
OCEL1	NUFIP1	PIGP	RP11-24C3.2	SLC25A3	C12orf5				VARS	PPM1L	COMMD1
WDR54	PEX1	SYVN1	ATF7IP2	UQCRQ	LARS				CHMP3	GOLPH3L	DYX1C1
GMPPA	TMEM161B-AS1	PSMG3	FAM98C	AL672294.1	CROT				COX14	PTPN13	DYX1C1-CCPG1
IER5	ASCC3	RP11-363N22.3	KIF23	RUFY2	MAPK7				ETNK1	SOCS7	TOR1AIP2
JPX_2	PAXBP1	ARF6	CDK7	SERF2	NARS2				PLEKHB2	TUBB2A	GPRIN1
RP11-335G20.7	UBXN7	DAK	KCTD18	ZFAND1	TP53TG1				RP11-15J22.8	FZD3	URGCP-MRPS24
IFT88	RALY	DDB1	RP11-727F15.11	ZNF689	CCBL2				RP11-268P4.4	HABP4	COQ10A
ALG8	SLC30A1	MYC	DYM	ZNF692	HIPK1-AS1				RP5-1050D4.4	HCFC2	RP1-265C24.8
KCTD21-AS1	COQ10B	RP11-197N18.2	SRD5A3-AS1	BDH1	LLPH				SNHG17	KSR1	SLC12A4
POLR2D	LINC01003	AJUBA	ZC3H8	NARFL	LLPH-AS1				CTD-3075F15.1	KLF12	URGCP
TRIP4	ORMDL2	PIK3R3	ZNHIT3	YLPM1	MFSD8				GANAB	TMEM106B	ZSCAN16-AS1
UEVLD	RP11-550I24.2	RP11-298I3.4	APITD1	CTB-55O6.12	RP11-166P13.3				LURAP1L	ZDHHC8	SLC8B1
CLK2	SARNP	RP11-7F17.8	ICMT	GLG1	ANXA7				VPS9D1-AS1	ASAP3	ANKS1B
KIAA0895L	WDR75	BAG6	CTC-367J11.1	AARS	ATP11B				BCL2L1	FOXP4-AS1	DUSP19
BMF	CREB3	WDR55	KDM4A-AS1	ASF1B	RBMXL1				GDF15	GK	KLRG2
CLMN	LRP6	TBL3	PLD1	PA2G4	AP001258.4				MIR4522	TIFA	AC018755.16
DDAH1	TLN1	PTK6	CASC1	RIOK1	BRAF				RP11-166B2.7	BIVM	SYNC
ERGIC1	TPGS2	CTB-147N14.6	DEPDC1-AS1	TUSC1	USP4				SNRPB	KDELC1	RP11-545I5.3
JPX	CTD-3222D19.8	SMN2	EHBP1L1	BTG2	SNORA13				WSB1	OSBPL6	UCK1
JPX_1	DCAF5	AC005363.11	FAM188A	EIF3C	TP53TG1_2				ZNF34	PPP2R1B	CD109
RP11-480I12.5	DDX49	AC092171.2	RP11-723J4.3	PIGB	LGALS8-AS1				ABI1	RGS5	STX2
ABTB1	ZNF213	AC093620.5	ZNF605	HJURP	MED1				ZNF616	SRPK2	ZNF615
KIAA0922	AASDHPPT	C11orf48	HPS3	TSG101	STX18				ID3	RP11-456K23.1	BIK
LRRC49	FBXO45	UQCC3	NEURL1B	ARF3	SETD6				MIR6847	AGPAT9	IL17D
SOX13	KBTBD3	STX16-NPEPL1	NPDC1	RP11-10N23.5	MRE11A				SZRD1	DLL4	CHST7
ABCC1	SF3B1	LINC01134	PCNA	ANXA2R	STX18-AS1				RPS15	JHDM1D-AS1	MAP1S
AC132812.1	SMG5	SARS2	PHF6	CTC-492K19.7	FAHD2A				AP000721.4	RFX2	MIR92B
CAPN7	WDR53	C1orf174	RP11-396C23.2	SERTAD1	SHPRH				COX8A	RP5-1061H20.3	CAPRIN2
HSPBAP1	WIPI1	CCT6A	SNORD54	WDR27	RALGAPB				SFN	SEMA5A	RP11-755B10.3
SPAG5-AS1	STARD7-AS1	PSPH	SPC24	HCG25	RWDD1				NUDT1	TMEM57	SNORD16
UBXN2A	ATAD3B	SNRPA	TAF1A-AS1	AC007191.4	TMEM248				USE1	BPGM	RNF144B
C14orf169	CAB39L	MIR22HG	TEX10	SNORD3D	TNIP1				ACYP2	ELOVL7	SPRY1
CDK2AP2	GAN	TAF12	AC006026.13	C19orf54	ANKRD49				CWC22	SLC25A23	NLK
MAML1	OR7E14P	DRAM2	CDC7	SYF2	AGA				BUB3	SNX9	AL590233.1
PLEKHF2	RRM2B	C16orf13	PIGQ	COMMD3	SESN1				BTN2A1	ATP6V0E2-AS1	ARHGAP24
AC005625.1	AC006160.5	RAF1	PTPN9	MTHFR	C9orf40				FRK	RP3-402G11.26	CA5B
CDC73	GLYR1	DNAJC14	RABGGTB	RPS14	C9orf41-AS1				RP13-582O9.5	SELO	ZNF658
CISH	MFN1	SNRPD3	RANBP6	ABCF3	CEP70				RRAS	SLMAP	ZNF229
RP5-933K21.3	PTPN12	KHDRBS1	ZDHHC18	ACY1	CH17-232I21.1				CHMP2A	YAF2	EHHADH
SIRT1	TBCB	RP11-380N8.7	DIAPH2	THTPA	EXOSC3				NOMO1	ARRDC4	FANCE
DHFR	ZNF213-AS1	TMUB2	NDUFAF6	CEPT1	FDXACB1				TERC	GAREM	KIF3A
GXYLT1	FKBP3	IDH3G	E2F8	DDX39B-AS1	MRPS17				Telomerase-vert	NUF2	CDKL2
KIF2A	MED19	SLC39A7	IDUA	ZFHX2	TIMMDC1				C19orf10	SAP30L	DDX10
OSGEPL1-AS1	MED28	SSR4	RP11-255E6.6	ADAM15	B2M				CC2D1B	CTB-58E17.3	SEMA4D
SLC25A30	NR4A2	ASAH1	SRBD1	DDX39B	C14orf178				ALS2CL	GCAT	FAM131C
XRCC2	RAD21	RP11-407N17.5	ZNF224	RP11-400F19.6	CDC27				FER	RP5-1000K24.2	FILIP1L
MEIS1-AS3	SH3YL1	RP11-79O8.1	RNF2	ARFGAP2	POP1				AC083949.1	SEC24D	NFE2L3
NANS	TRIO	VASP	TMEM14C	DPP8	CHCHD1				AP2S1	WDTC1	TTC26
RASEF	OTUD6B	ARHGAP1	TTC39B	ZMAT5	RP11-484D2.2				RDH11	AP3M2	PFKM
TGFB1	OTUD6B-AS1	LINC00909	AC000068.5	DNAJA2	CCDC174				CUL5	BAIAP2	CPE
UBQLN2	RAB2B	ZNF407	CDC25A	B4GALT1	CDADC1				DNM2	CRLS1	FAM175A
ASB6	RP3-441A12.1	PRCC	RP13-941N14.1	SNORD59A	E2F5				HSBP1L1	CYHR1	ALAS1
KIAA1715	KIAA1328	RPS17	SYNGR2	ANXA11	UFSP2				CCDC124	MPZL1	ELMOD2
PHKA1	PANK2	SMG7-AS1	BAZ1A	GANC	SLC30A9				NDUFB7	NETO2	S1PR3
SLC9A7	SETDB2	HSPA8	CCHCR1	HIST1H4A	CCDC134				RP3-510H16.3	ZEB1	CTD-2020K17.1
ZRSR2	ARHGAP5	LRCH4	SYNE2	MBD3	RP1-100J12.1				TES	ZEB1-AS1	FHAD1
AP001372.2	ORC4	RP11-378A13.2	PKIB	MED15	SNORA14B				ZNF100	LIN54	FMNL1
CNOT3	EMC3-AS1	ASB16-AS1	SSB	TELO2	VIMP				C6orf136	RP11-888D10.3	SPATA18
FAM222B	WDR26	CTDSP1	SVIL-AS1	MIR6743	COMMD10				MARVELD2	NCK2	CCDC68
MAEA	SMC2	PDXDC2P	RAB11FIP1	PRMT1	COX7A2				MIR1908	STXBP1	TMEM110
SAV1	TMEM30A	CES2	ADI1	ELP6	GEMIN8				ZNF138	PARP14	TMEM110-MUSTN1
C5orf34	UBN1	DXO	RP11-93B14.6	TPM3P9	PAXIP1OS				C17orf85	SNORD45C	ZNF416
CENPA	RP1-234P15.4	EIF2B5	FAHD2CP	ZNF761	NIFK				DHRS7	FOXP4	AC010226.4
GLRX2	RUSC1	RP11-778D9.12	SLC46A3	SPINT2	NIT1				OBFC1	RP1-140A9.1	KCTD17
BCAT2	PSMB1	TTC32	AC010884.1	HIST1H4J	PFDN2				RP9P	KLF13	SULT1A1
KDM5B	HSPH1	APOM	AK8	FLII	RHOC				SMAD5-AS1_4	FKBP14	SNX18
MB21D2	ILF2	GMPR2	CDC25C	RBL2	SDHAF1				NISCH	SSBP2	ZNF256
OBSL1	TCEB1	NEDD8	PCED1A	RNF13	SEC62				PPP1CA	FBXO48	ARHGAP18
RALGPS2	POLR2I	RP11-276H7.2	CPQ	NSFP1	ZNF37A				RP11-473M20.16	VLDLR-AS1	TICAM2
RP11-535A19.2	RP11-127B20.3	REEP3	CTBS	CKMT1B	ELAC2				SEMA3B	TENM3	TMEM86A
XIAP	SNORA16A	PMS2P4	TFG	JUND	MLH1				TRDMT1	FAM69A	PBK
MSH2	CTC-429P9.4	FAM21A	AC011290.4	ST7	PRDX2				UBXN4	FZD1	PSTPIP2
C6orf165	SMIM7	FAM21EP	INTS4	RBM42	SNW1				ZNF552	MGC45800	TIAM2
FANCI	SHOC2	NDUFV3	NPM3	ZNF517	C11orf1				COMTD1	TTC9	XXbac-BPG170G13.32
RP11-159F24.5	DCAF7	CDKN2C	RP11-415J8.5	BLVRB	VCL				PTPRU	CDKL5	MIR5703
CEBPB	MESDC1	NDUFA10	ZNF280D	CTD-2336O2.1	KIAA1279				STK38	RP11-128A17.1	CCDC39-AS1
CTB-32O4.2	PSMC4	WDR92	HDDC2	INTS3	MAT2B				ZNF776	SLC27A1	ATP10D
MAGED1	C1orf112	DNAJB9	LACTB	RP11-216M21.1	FARSB				SH3GLB2	SPRED1	MSX1
ZNF839	EDEM1	RP11-379H8.1	UNC119B	AC140725.4	ATL2				CHCHD10	USP12	PDIA3P2
CLTA	RP11-463D19.2	THAP5	PC	SCARNA17	TSC22D3				RAI1	PIAS2	PHF20
FAF1	UBE2W	CTC-260F20.3	PINX1	JOSD2	ANAPC5				ABCA11P	RP11-273B20.1	MORC4
SMYD2	ATG2B	NDUFA13	SLC29A1	FNTA	ADAM10				PRR14L	FBXO15	SNORA81
CTC-559E9.6	FAM83G	RP11-156E8.1	SOX7	MLF2	SLC7A1				RP11-153F1.1	MAP3K10	SNORA84
LINC00663	PIAS4	C16orf58	TBC1D2B	PCNP	FAM21C				NOB1	RNF152	CTGF
MAGOHB	ZNRD1-AS1	ZNF133	TOP1MT	EAF1	FAM21FP				SARAF	RNF219	RP11-358B23.7
ZDHHC23	ZNRD1-AS1_3	RALBP1	ZBTB38	HEXA-AS1	PEX12				AC009133.12	SH3KBP1	INPP1
CINP	CTD-2007H13.3	MRPL21	MAP1A	NAPA	TSSC1				CDC42EP1	SLC16A2	FAM169A
TECPR2	HSDL2	SMIM15	UBXN2B	AURKAIP1	EMC4				NR1D1	TTBK2	ZNF880
BTBD9	LYSMD1	RPP38	MSRB1	RP11-91A18.4	RP11-596C23.2				RP11-982M15.5	SSBP3	RND2
CEP19	UBE2Q1	ZNF524	SLC26A6	SCARNA18	CCDC171				SBNO2	ZBTB20	GCOM1
FZD2	GALNT4	RP11-16B13.1	C9orf9	TRRAP	HEATR5B				SMG1P3	CLSTN3	RP11-21B23.1
XXYLT1	LINC01125	ZNF598	C10orf131	RP11-983P16.4	ACADSB				BCAM	LONRF1	PARK2
CRYZL1	GLI4	C10orf111	NFKBIL1	DNAJC2	AKAP3				RP11-298I3.3	CHSY1	EML1
GTF2F2	TMEM150A	MRRF	ZNF25	MTF2	GPATCH11				TMEM141	IGSF9B	MYZAP
PIGX	ZNF710	KIAA0391	RP11-473M20.7	PPRC1	LRIF1				MRPL24	TBC1D4	NT5M
AGTPBP1	GSG2	SUPT7L	CDAN1	TRIM4	NDUFA9				CC2D2A	KIFC2	SECTM1
ARRB2	M6PR	ZBTB6	RP11-139H15.5	ESRRA	RN7SL2				ATP5SL	LCORL	ENKD1
PRIM2	SF1	ANKRD50	RP11-273B20.3	ERLIN2	RPF2				RERG	GNB1	SLC39A14
SOS2	TTC7A	LINC00969	ATG4D	FDPS	SLC25A19				MIR4512	TEAD1	ZNF732
TBC1D16	ARHGAP21	SDHAP2	C8orf82	NUP153	VRK3				PYROXD2	TWSG1	AC009299.3
USP35	PRDX6	ID2-AS1	EIF4G3	HDAC2	CNDP2				SNAPC5	ZCCHC11	C3orf52
KIAA1161	ZNRD1	SLC35A4	LSM11	RP11-863K10.7	MBTPS2				RP11-114N19.3	ETV5	CACNB1
PSD3	ERLIN1	MRPL48	THUMPD2	RPL10A	FRG1B				CNKSR1	CDYL	RIN3
SLC25A1	PARP2	PAN2	ZC3H7B	RP11-425M5.7	SPDL1				AC009502.4	PAPD7	MCOLN1
TJP1	PPFIA1	PPP1R35	PLOD1	NSF	MIR3610				HYPK	SLCO3A1	NAE1
ATP11C	ATM	PRPF38B	TTC21B	ZNF383	RP11-1094M14.11				NRBP2	GAS1	NLRX1
LETM2	GATAD2A	RP11-206L10.2	UCK2	UBE2K	RAB5B				CITF22-92A6.1	PLEKHA8	TMEM25
MAGT1	NEU1	AMZ2P1	C9orf66	GPS2	RBBP5				RNU6ATAC	TBX3	IL6R
MRPL50	RNaseP_nuc	GTF2F1	HADH	KGFLP1	RP11-399K21.13				RP11-109P14.10	NPHP4	ECHDC3
C7orf60	SEC16A	MIR6790	RP3-430A16.1	MKL2	COX16				TMEM101	BRWD3	ZNF816-ZNF321P
CTD-2302E22.6	MORN1	C19orf43	LINC00669	POLR2J	MED30				IFRD2	NOSIP	AC104076.3
JDP2	NPAT	AFF4	PRKAR2A	POLR2J2	FAM72B				ISG20	CREBBP	C16orf86
PLCB4	ACTR1B	CTC-350I8.1	PRKAR2A-AS1	OR2A9P	MAGEF1				RNU7-1	CMTM3	TRAK1
PTPDC1	BLOC1S3	SMPD4	RMI2	ZNF436	FHOD1				CHD3	PARD3B	TUSC3
RAB11FIP2	SNORD84	CCDC97	B4GALT4	ARMC8	JMJD1C-AS1				KRTCAP3	MIR132	SMS
TRMT61B	RER1	AC005076.5	RNA5SP221	FDFT1	STK17B				MIR4795	HHEX	RP11-459F6.1
KIAA1143	SIVA1	PBX2	RP11-290H9.4	AC005593.2	FASTKD2				RNA5SP146	ATP13A3	C7orf25
KIF15	TRMT1	CCT4	RP11-388C12.1	ATP6V0E1	MDH1B				SMIM22	DPP7	PRR5-ARHGAP8
PABPC4	RP11-631N16.4	B4GALT1-AS1	AC016999.2	DARS	PRDM4				SYNGR4	L3MBTL1	SIRT7
TRAPPC9	FAM102A	BCL2L13	CEBPG	PKMYT1	RAD54B				TMEM143	MIR212	ZC2HC1C
ZGRF1	MYD88	ALKBH5	CFAP20	RP11-297N6.4	TSN				FOPNL	AGAP1	C18orf32
ZNF674	RP11-17M16.2	TRAF3IP2	KANSL3	AC011551.3	RFC3				PRSS27	OSBP	MIR1539
ZNF674-AS1	CREB1	UBE2R2	RP11-459F6.3	MIR3124	VAPB				RP11-546B15.1	ITPKA	hsa-mir-1539
AC026512.1	NR2F2	AC092159.2	CUX1	PLAA	SGOL2				RPL27	RP11-172H24.4	DHRS11
GLCE	FOXJ3	GABARAP	GYG1	CCNG2	COQ5				CTA-373H7.7	UBE2E3	DLG5-AS1
SPTAN1	REL	CTD-2515O10.5	HECA	CTD-2541M15.1	FAM60A				MRPL34	SBF1	RP5-1061H20.4
RP11-156K23.3	ADAR	PERP	PODNL1	RPL26L1	NUPL2				RIOK3	AC093627.12	UHRF1
BRI3BP	KIAA0430	PPP6R1	RP11-393J16.4	SERPINH1	EMD				SLC44A2	PRRG2	PACRG
RANGAP1	CEP192	REPIN1	RP11-412D9.4	SNRNP70	SLC25A6				TXNDC15	UBTF	RP11-770J1.3
SOCS3	FBXL8	TLCD1	DENND5A	ZNF497	MTF1				CTF1	ATP9B	KYNU
SPATA5L1	CSAD	LL09NC01-251B2.3	DANCR	ZNF561-AS1	HGSNAT				GFI1B	FAM20C	DGKA
UXS1	PCID2	UQCR10	PARP1	KIAA0141	CBR4				RP11-359B12.2	RNF19B	SIGMAR1
CTD-2154B17.4	CASP8AP2	ANKRD13D	TSNAXIP1	ZMYND12	POLDIP2				DNAJC15	USF2	NBL1
AC121334.1	SPAG9	ETFB	DENND6A	MIR1302-2	TMEM18				MIR1282	DNAJB5	RP11-297D21.2
GPR113	MIR1292	GTF2IRD1	LAS1L	NFE2L2	TMEM199				PCGF1	DSE	NEK9
LIPT1	NEK7	HEBP2	POLE2	NUDCD3	SRSF8				TCTN3	GABARAPL1	RP11-950C14.7
RP11-38C17.1	SNRPC	UBAC2-AS1	PSMG4	DUXAP8	ZNF770				TSPAN4	PPARG	HSD11B2
SLC25A51	SCNM1	ADRM1	ICA1L	RN7SL832P	ATP5F1				S100A14	RP1-309F20.3	ROBO3
TRIM24	ZNF740	FAM120A	POP5	ATP6V1G1	DARS-AS1				AC009313.1	ZCCHC14	RP11-474O21.5
AL157902.3	INTS12	LAMB2	RP11-23J9.5	C19orf33	POFUT1				AC012314.20	RNF165	ZNF264
FAM46C	PSMB3	PCDH1	ILDR1	RNF6	SND1				RP11-96O20.5	RP11-553A21.3	TBX18
GUSBP1	ACAD9	RP11-485M7.2	LINC00630	ZNF274	WASH3P				RP5-908M14.5	SNRK	RP11-12A20.7
TPRG1L	RAB1A	TRAF7	RPAP1	CNPY2	AD000671.6				C19orf53	TYRO3	FP671120.4
FANCA	ERBB2IP	ATN1	PFDN1	LMAN2	APEH				C5orf24	FLJ44511	TNFRSF10D
KRAS	HELQ	GRAMD1A	C1GALT1C1	AC021037.1	COA1				CTB-5E10.3	MAPK4	MGAT5B
PACS2	MRPS18C	KLF3-AS1	HKR1	ZNF518A	HSPA4L				DDAH2	SPSB1	FZD9
TOP2B	ARL16	ARHGDIA	CCDC74A	RAB11A	RP11-486O12.2				IFITM2	FAM107B	GLT8D2
ANAPC11	EPS8	RABEP2	RP11-23J9.6	KDM5C	RP11-87H9.2				LA16c-313D11.12	WNT4	SYT14
ZNF160	RP1-223E5.4	RP11-486I11.2	RP11-498P14.5	PSME3	SFT2D1				LINC01011	TFDP1	ZNF175
FKBP4	FAM210A	YARS	PHB	PPP1R15B	DHX32				SH3BGRL3	CERK	PLEKHG1
ITPR1-AS1	SEC23B	UBP1	RP11-666O2.2	TNFRSF10B	FANK1				CHMP4A	TIMP2	SORBS2
SPATS2	AC097721.2	RP11-793H13.11	DIEXF	AP1G1	FOXRED1				MIR4727	ZNF395	LDHB
AC092614.2	ATP6V1D	SRGAP2B	DNAL1	CLK1	NDUFA2				SHMT2	ADCY3	ARHGAP23
APOOL	FAM76B	TARBP2	EXOSC9		STRAP				EML4	C11orf95	ZNF214
EDN1	MAPKAPK5	ZC3H7A	ZNF792		CCT6B				RNU4-1	GPC1	DIRAS3
ITPR1	RNMT	SNHG19	GLE1		RP11-144G6.12				TAOK2	LRP3	NLRP14
RABL2A	CDC42SE2	SNORD60	GLTSCR2		UBLCP1				CHEK1	RBMS3	RNA5SP174
DCK	HNRNPDL	KLF6	MED6		ZNF830				CTD-2571L23.8	SLC35E4	RP11-532F6.3
E2F7	PCNT	MIR4638	ARL13B		DUS4L				DLGAP1-AS1	JAG2	RP11-532F6.4
GAS2L1	RASSF3	ZNF592	ZNF185		RP11-262H14.3				MIR3199-1	SNORD45A	FGF14-AS2
OGFRP1	TDRD3	ARRDC1-AS1	DUSP18		IK				AP1G2	TPTEP1	AKAP2
AC004158.2	KBTBD2	CAPZB	EXOSC2		MIR3655				CCDC64B	AGPAT3	MIR3648-1
RP5-991G20.1	PPIP5K2	EHMT1	GPAM		CDK5				RPL32	ARHGAP42	SOWAHA
NT5DC3	EIF2S1	INF2	SPATA7		EPC1				ATXN7L3	KIAA1211L	PLCE1
TMEM131	HIST1H3B	MUS81	WDR70		MPLKIP				CTB-129P6.11	RPL21P122	SLC6A11
RP11-739L10.1	NBR1	HIST1H2BD	ZFP69B		RP11-135A24.2				RP11-857B24.1	CTD-2383M3.1	FOXC2
CDC45	NMRK1	ACTG1	GDPD1		SAMD12				VPS28	CCDC38	PLA2G4A
CEBPA-AS1	OSTF1	TNRC18	NCKIPSD		TM9SF2				ZNF341-AS1	KIAA1377	CNN3
POLQ	RP11-242D8.1	AKAP8	SPRYD3		CBLB				RNU5E-4P	LINC01057	HOXA2
UNG	ZC3H10	CAPN15	FKTN		COG5				NDC1	SLC44A3	MIR3687-1
CCDC109B	GIN1	SYNCRIP	RP11-235C23.5		SIRT3				HEXIM2	VIPR1	PLA2G7
CEBPA	HGS	ILF3-AS1	SAYSD1		AC084082.3				CDK5RAP2	LGR4	PRDM1
RP11-360P21.2	RAB10	LINC00235	TAF8		HDAC11				BBS1	NT5C3B	RP11-403B2.3
DCAKD	STK40	SEMA3F-AS1	EFNA4		QSOX1				RP4-550H1.7	KIAA0895	GPX8
NMT1	TCP1	TP53	FBXL4		RP11-326K13.4				CYB561D1	MINA	MIR4740
RTKN2	KLF7	ZC3H3	INO80B		SLX4				MRPS10	PRKAR2B	ALDH1A3
DLGAP5	NOL7	ZFP62	INO80B-WBP1		ATP6V0D1				CTD-2587H24.10	TMEM56-RWDD3	KLK8
MEGF9	SPOPL	C21orf33	RBM28		FAM86B1				LYPLAL1	ENTPD4
PTPRA	CEP57	FUBP3	TUSC2		RP11-297D21.4				LYPLAL1-AS1	PCDHAC1
BARD1	DLEU1	TUFM	WDR81		ADAM9				C19orf38	TMEM56
C12orf4	DLEU1_1	CSNK2B	ALDH5A1		CYC1				PPCDC	GPR153
CALM1	PNISR	DCP1A	CDK20		GALE				TMEM191B	TXNRD3
RBBP8	PPP1R10	IFNAR1	FICD		METTL6				PPP1R12B	DENND5B-AS1
TYMSOS	TRIM26	TCTE3	RP11-9M16.2		CSNK1G2				SNIP1	FBN1
TSC2	HIST1H2BH	DOLK	SDAD1		MTBP				RP11-253M7.4	FKBP1B
TPM1	MTERF4	GTPBP2	TBC1D32		SLC16A7				CATSPERG	LUZP1
FAM86C1	ZNF75D	NUP188	LINC00094		TNKS1BP1				CBLN3	RP11-227D13.1
PAFAH1B2	TBCC	POR	RASL11B		GFER				DHX37	CPNE2
C17orf49	ZNF623	RP11-252A24.2	RP11-308D16.2		MAP3K4				AL121594.1	GLB1L2
FNBP1	COQ4	HERPUD2	C12orf76		MAP3K5				ASNSD1	PXK
RAD51AP1	RP11-464F9.20	SEPT7P9	MIR1184-3		SLC4A2				CASP2	ZBTB46
FBXW7	USP54	SNHG22	VAMP1		ARHGEF2				DBF4B	KRBA1
NRSN2-AS1	PPM1D	ARFGEF2	C1orf86		C8orf33				HSD17B4	LRFN3
UFD1L	ZNF79	C1orf213	DNAJC1		ITGB3BP				MED23	ZNF445
ABCB10	CYB561A3	NHP2L1	ACER2		PRR15				RP11-68I3.4	FBXL2
RABL6	GTF2A1	PDSS2	CSK		RP11-141B14.1				THUMPD1	FBXO44
GLS	TMEM138	SEC31A	NR2C1		AC007255.8				TRAPPC3	GAS6
KIF2C	FAM103A1	TMPPE	RP11-57C13.3		SSFA2				IDS	GAS6-AS2
LRRC28	GPR126	LINC00115	HAUS3		CTD-2547L16.1				RMDN3	BEND3
TTC23	VSIG10	PHF5A	MIR1184-1		SPRYD4				RP11-775C24.5	FAM3C
TYW3	KLC1	USP47	NFKB2		PAIP2				MAP3K2	KIF13B
RHEB	RMND5B	AC006116.17	POLN		APP				BCL10	ZC3HAV1L
ZBTB14	STT3B	ACAA2	KIF27		RP11-875O11.2				BOLA1	FBXO2
RP11-47A8.5	TRUB2	COX5B	KLHDC1		RP11-732A21.3				CAP2	RGS17
HIST2H2BB	ACIN1	DERL2	ATP13A2		YAP1				POF1B	RP11-407G23.1
MEF2A	AMOTL2	RP11-111F5.4	DNAH14		DDOST				KRBA2	RP11-327F22.1
TSHZ1	CAND1	TRMT10A	GPR160		GGCT				VPS18	AC074289.1
FAM115C	NIFK-AS1	ZSCAN22	HSD17B7P2		AC073934.6				ANKRD46	CTC-248O19.1
FERMT2	OXSR1	C5orf55	BDP1		FDXR				ATG16L1	ZFAND4
MIR4466	RP11-1148L6.9	EXOC3	PAPSS2		ACP2				CDC6	HAS3
POFUT2	APTR	AGPAT5	SNORD61		NARS				CTD-3162L10.3	RP11-578F21.6
TCF3	FTSJ3	CCDC122	MMGT1		NR1H3				AHR	CTB-40H15.4
ARID1A	HIST1H2AL	CHMP1B	TFDP2		RMDN2				CHD4	CTSV
PACS1	RBM8A	NOL10	UNKL		TOLLIP				KEAP1	HEG1
STXBP5-AS1	RP11-1094H24.4	RP11-104G3.2	SNORD30		TOLLIP-AS1				RP11-45M22.5	WHAMMP3
ZNF367	SDR39U1	RP11-326I11.3	KANK2		TRAP1				RNASEH2A	CYP2U1
C22orf24	AP4B1	LACC1	TYK2		EIF3K				SNORD105	FAM78B
DPYSL2	FAM104A	ST20-MTHFS	C17orf97		RP11-244H3.4				ATXN3	YPEL1
FAM200B	SEPSECS	CTD-3001H11.2	SCAPER		RSPH3				ENPP3	SNN
USP7	SHPK	RAB1B	SRXN1		ZMYM6				PLEKHM3	RP4-794I6.4
WRNIP1	VPS52	RP11-104G3.8	PLCG1		PDIA3				RNU1-13P	GXYLT2
ATP11A	SEC23IP	RP11-262H14.5	SUCLG2-AS1		TIMM17A				MIR6077	RP11-214D15.2
MCMBP	SLC29A2	RP11-511H23.2	MAPK6		CHPT1				RASSF1	NKX3-2
KANSL1-AS1	SMCR8	SNX13	RP11-297A16.2		FBXO24				CCDC83	PI4KAP2
RP11-572O17.1	AC104667.3	TRAPPC6B	TSPAN14		CTB-55O6.13				RP11-845M18.6	RP11-384O8.1
FBXL14	ARL3	TSC1	CDT1		CTB-58E17.1				AAAS	SMOX
YBX1	CARF	ASXL2	PSME1		EIF1AX				RP11-173M1.4	DGKQ
FAM213B	RAB17	MED25	ABCD1		MEF2D				ZNF341	OAF
FAM57A	RP5-890E16.2	MRPS16	AC108004.3		RASSF7				RNU2-17P	SDC3
POLE	SFXN2	RP11-152N13.5	C2CD2L		ZNF575				RNU6-722P	IL15
STK25	SSSCA1	SLC35B3	HMGN3-AS1		NSMCE1				AC015971.2	CENPW
VAV2	WDR12	BCL2L12	HS1BP3		TMA7				CEMP1	JAZF1
FZD5	AKAP9	CHMP2B	LYRM2		TXNRD2				NFRKB	DPY19L1
H2AFV	RSBN1L	CHMP5	PYCRL		ZNF33B				RP11-1348G14.5	FGD1
LNX2	SSSCA1-AS1	DR1	TAZ		PANK3				RP5-968P14.2	PTHLH
ZMYND19	AP5M1	ERCC5	BCAP31		RSRC1				TTC39A-AS1	FAS-AS1
NEDD4L	BMPR2	HCG14	NUMBL		UGCG				LAGE3	MFHAS1
NUBP2	C15orf61	LINC01128	STK11		ACLY				RP11-10C24.1	MCC
PUSL1	DCLRE1B	RP11-452L6.5	CH17-340M24.3		MIR4734				RP11-778D9.13	PARD3-AS1
RP11-543C4.1	EXOC5	RP4-717I23.3	CH507-9B2.5		SFT2D2				ATP6AP1L	RP11-329J18.2
SPSB3	FUT8-AS1	TBC1D22A	CPT1A		SPSB2				GNAI2	SCPEP1
AC105247.1	KRIT1	TNPO3	FRAT1		C7orf73				TOR3A	CSPG5
PXMP2	METTL10	NRBP1	GSN		CNOT1				AC003075.4
PHF8	RP1-122P22.4	CTA-29F11.1	MIR3928		KDF1				CTSL
ALYREF	RPL35	SDF2	PHKG2		SLC2A11				HIST1H2BPS2
SEPHS1	COPS5	SUPT6H	RNF185		ADCK3				RP11-480A16.1
PIM1	KIAA0319L	SLC25A36	RP11-230C9.2		MARS2				POLR2C
NCKAP5L	METAP2	RBM12B	STRIP1		MOV10				RP11-138I1.4
FAM117B	POLE3	MYNN	AC068831.3		RP3-428L16.2				RP13-314C10.5
THNSL1	RP5-882C2.2	PCIF1	COA7		PSMF1				DPM2
TYW1B	SGMS1-AS1	AC074117.10	SCARB1		CTC-436P18.1				RNU2-63P
NKTR	SMARCC2	DDX41	SCRIB		CTSB				RPS3
TMEM97	SNRPG	EMC1	TEX30		CENPBD1P1				KLF9
CFL1P1	TBC1D9	H2AFJ	WDR87		FUK				MRPL53
SLC43A2	METTL16	MRTO4	ZNF765		GAS2				SNORD32A
CDR2	MIR1469	ZNF747	CLN5		HOXC4				MORC2
ISCA2	MKKS	POMZP3	EIF2AK2		MBLAC2				AC102953.4
RAB15	FAM83B	RP11-350N15.5	PARP16		RP11-848P1.2				WISP2
ATG4A	FLCN	WHSC1L1	PTPN4		ZNF12				CTC-1337H24.4
CCDC157	GAPDH	C19orf68	RNF126		MKRN1				KIFC1
FAM213A	MIR3656	LIG1	RP11-277A4.4		SLC4A1AP				MAN2A2
SF3A1	RP11-45M22.4	NFIB	RP11-430B1.2		NELFA				MIR345
LRCH1	CLASP1	ARHGEF5	STKLD1		POLR3G				TXNRD1
MSH6	PSMC5	SMARCC1	APMAP		RBM12B-AS1				CDIPT-AS1
PIAS3	RPS18	ARHGEF35	ITSN2		RPL21				SNORA70
BRCC3	SF3A2	INTS6	MRPS5		AC074138.3				PIGC
FAM199X	IWS1	PSMD13	PISD		COMMD3-BMI1				GJB7
NKAIN4	RPRD2	PTPRK	SFXN5		DCTN6				C6orf164
RP5-1186N24.3	TFAP2C	UBE3A	CDC42EP2		POP4				ZNF681
ZBED9	PDE4DIP	CMPK1	EPS15L1		RP11-51J9.5				DNAL4
ATAD1	TOP3A	LENG8-AS1	HAUS4		MRPL55				CBR1
FAM86HP	ZNF217	WDR77	KLHL42		UBE2V2				LMAN2L
PAPSS1	CCDC47	MAL2	MIR4707		XPO4				SLC29A3
SLAIN2	HNRNPA1	ZNF148	RP11-560J1.2		R3HDM4				FITM2
YPEL5	MGAT2	NCAPG2	CLSTN1		RNH1				RNU5E-6P
PATL1	PTRH2	OR2A1-AS1	PLS1		GS1-124K5.4				RPS19BP1
RP11-341N2.1	RPL36AL	STT3A-AS1	RP11-545E17.3		GS1-124K5.3				SMIM8
RTF1	SART3	ADCY6	YTHDF1		PDSS1				IFT81
TMEM242	THUMPD3-AS1	GBA2	ATXN7		RP11-182L21.6				RP11-217B7.3
AIFM1	VMP1	RGP1	C16orf74		RP13-16H11.8				TNRC6C
CYP4V2	XX-FW83563B9.5	EPB41L1	CTD-2574D22.7		RP11-211N8.3				ZNF329
FLJ38576	ZNF700	MFSD11	GCN1L1		THADA				CTD-2105E13.16
MCFD2	CCT5	TMSB10	MAML3		TRNT1				SDSL
RP11-646I6.5	FAM173B	ELOVL1	NSUN5P1		RPS16				MT1F
CAMSAP2	IFT80	WSB2	PSMD14		TUBGCP4				RSG1
FKBP15	OSGEP	COA6	ROGDI		ZNF596				WRAP73
MAX	SNORD48	RP5-827C21.4	RP11-318E3.9		C2orf49				IMPDH2
UBE2Q2P2	HSP90AA1	ILK	RP11-476H16.1		HERC2P3				RP13-131K19.6
ARHGEF12	HSP90AB1	RRP8	RP11-6D1.3		MIR4651				RP5-1068E13.7
CD47	RPAIN	STT3A	SUMO1		RP11-332H14.2				FAM136A
JARID2-AS1	RPL23A	FAM134C	THUMPD3		CLCN6				RNU2-2P
NT5DC2	SNORD42B	FAM228B	TRAM2-AS1		MIR933				TNIP2
SNX24	APEX1	C11orf71	TTC21A		SLC15A4				RN7SKP114
TMEM50B	FLYWCH2	CLCN2	AC068831.6		CLK4				HOMER3
AASDH	RPS6KB1	RBM7	C19orf40		KCTD11				IFITM1
MIR4453	TGFB2	ARHGAP5-AS1	CCSER1		SEC24C				RDH13
GMNN	HIST3H2BB	CTD-3154N5.1	ERBB2		SSH1				HSBP1
NPHP3	WDR20	SRGAP1	IFIT5		RPL23AP53				RP11-483P21.2
NPHP3-ACAD11	C9orf43	RP5-915N17.11	PPP4R2		SLC16A13				SULT6B1
ELMO2	HIST1H2AE	RPS12	RHPN1-AS1		SURF1				KDM3B
FN3KRP	RP11-474P2.2	ACTR3	DCAF4		SURF2				PAFAH2
OTULIN	SMEK2	PIK3R1	LDB1		ZNF180				ZC3HC1
PPP1R3F	SRSF1	HDGF	RNF149		ARHGEF1				EXOG
ACP1	HIST1H3D	CAV1	RP11-547D23.1		CBLL1				GOT2
RAB35	RPL30	CTC-492K19.4	ST6GALNAC2		HCG17				NUDT7
RP1-267D11.6	RPS25	PER2	USP6NL		JRK				TAP2
SMARCA5-AS1	TRAPPC4	DUSP4	AC114730.8		LAMTOR5-AS1				WDR18
TTLL5	NQO1	RFX3	BTBD1		PABPC1				FBF1
UVRAG	CREM	ZMYM2	MIR4515		SRI				MGST2
MEIS1	INPP5K	RP11-290L1.3	RHOBTB3		USP37				DYNC2LI1
CTC-303L1.2	NSA2	BHLHE40-AS1	RRP1B		ZNF696				NUP43
DROSHA	RP11-727F15.9	CAPN1	VPS29		ATF2				EPHA1-AS1
RAB28	BRCA1	ACBD4	ZSWIM8		RFK				PEX19
ZBTB26	RHNO1	SNHG9	TYSND1		ZNF808				ARHGEF37
C5orf22	RP11-572B2.1	SNORA78	C1orf35		AF213884.2				B3GAT3
CNKSR3	AGO3	CNOT7	CTD-2588C8.8		MIR632				GFM1
NUP155	CETN3	EPN2	C19orf60		NFKB1				LPO
RCHY1	NDUFB9	RP11-147L13.2	C4orf36		RP11-686G8.2				ZNF195
THAP6	SCFD1	HNRNPH1	DNASE1L1		RP11-707G14.1				EXT2
AHDC1	TATDN1	TMED4	IDH2		SNRNP200				HIBCH
MRPL14	SHC1	RPS2	NSMCE4A		WDR33				RNASEL
NUDT4	TAF2	AMZ2	RPLP1		ZNF207				RP11-306G20.1
RAP2C-AS1	ZBTB8OS	VPS37A	POLR1B		KAT8				AL121987.1
STRA13	NBR2	HELZ	RAPGEFL1		MIR5091				CPT2
STIP1	RP11-512M8.5	CHRAC1	RP11-126K1.9		RP11-600F24.7				IPO9
RP11-258F1.1	VPS33A	EPHB4	RP11-539L10.3		TRMT61A				IPO9-AS1
RP11-475I24.9	ANKRA2	PGM2	UBE2G1		BNIP2				PEA15
TATDN3	NR4A1	PURA	SPPL2A		HOXC-AS1				ZNF91
MRPL32	UTP15	CUL1	CLCF1		RP4-545C24.1				MFAP1
NSL1	RP11-670E13.6	TUBG1	ESR1		TM9SF3				TMEM261
RECQL	RTN4	CCT6P1	NRSN2		UTP3				AC002398.11
RERE	STX5	MRPL43	RNF216		KBTBD4				CMAS
SERGEF	TRIM25	ANAPC2	RP11-299J3.6		KCNK1				GATSL3
BRMS1L	CTNS	RP4-758J18.2	PNPLA7		MAP7D1				LIN37
NKRF	GSKIP	SCD	CDIPT		MKLN1				LINC00685
RABL2B	MINK1	ATPIF1	OCLN		MKLN1-AS				RNU6-9
RP11-277B15.3	RPRD1B	C22orf29	DPY30		NDUFS3				KNSTRN
BBIP1	TTI1	GNB1L	ALDH4A1		RP5-1136G13.2				ST7-AS1_1
GTF2H3	CEBPZ	KIAA1468	MRPL35		BOD1L1				TKT
RP11-109G23.3	MPP5	RP11-864I4.4	RNVU1-18		FAM63B				EXOC4
LSM5	NDUFAF7	BCL2L11	U1		TUBA1B				DUS3L
PSMA2	DARS2	KLLN	ZNF397		NRD1				ERV3-1
ZNF800	FAM96A	PPP1CB	RP11-439A17.10		HOXC5				ITCH
FBXW2	RAB30-AS1	KMT2B	TAF6L		LYRM4				PNPLA2
RETSAT	RP11-284M14.1	APOPT1	TMEM44		KIF1C				ABHD17A
UBN2	SCYL2	BAG5	CUL2		LRRFIP1				REXO2
C15orf65	TDP1	CTD-2270P14.5	PCMTD2		MCRS1				RP11-295D4.4
CCPG1	TMEM243	ERF	RP5-884G6.2		P4HA1				VPS37B
EIF2B1	USP38	PHPT1	THEM4		ASH2L				FBXW5
ELP4	AAMP	TCEB2	AC239800.1		TAF15				AC073957.15
USP20	ARL5B	C6orf120	MGLL		UBAP1				NIPA1
C18orf21	BMPR1A	SSNA1	TARS2		ASMTL				RP6-109B7.5
CCDC186	ISY1	MAP2K7	ZFHX3		COX15				ZNF92
FTSJ1	PNKD	MTFR1L	MCM5		SLC39A13
GOLT1B	CISD2	CEP250	SEC22C		GPATCH8
IMMP1L	CKS1B	DDX54	EME1		OGT
RALY-AS1	LRRC16A	RITA1	MRPL27		SEPT7-AS1
TPP2	MDN1	DBF4	PGAP3		RSL24D1
KLHL8	MOCS3	SLC25A40	DHRS12		SNRPE
TNRC6A	ISY1-RAB43	PIGN	ZNF414		NKIRAS1
CRIPT	LENG1	GLTSCR1	GPR19		RPL15
ORMDL1	PFDN6	NME3	SLC35A3		AC105760.2
PIGF	WDR46	COA5	SNX21		ZCCHC6
SAP30	HIF1A-AS1	IRS1	ENO4		GTF2IRD1P1
TXNDC9	NCBP1	PRR12	RP11-327P2.5		RAB5C
FASTKD3	SMG1P2	THEM6	SENP5		VMA21
MTRR	TSTD2	UNC50	ZNF510		AVL9
POU2F1	EED	CA5BP1	ABL1		CCDC121
KIAA0020	SNORD25	AFG3L1P	IDNK		SRP68
COPS2	EZR-AS1	CTD-3222D19.12	SNORD13		SFR1
MIR4479	ARID2	TCP11L2	ZBED3-AS1		C2orf76
TAF3	EGR1	AHSA2	AMBRA1		GUCD1
TEFM	MRPS18B	SDHAP1	GINS1		RP11-466F5.8
KIAA1429	RRN3P3	SLTM	PDK2		RP11-574K11.24
PSMA5	TLE3	RUFY1	THSD4		RP11-685M7.3
TBP	ZBTB25	CDK12	PGPEP1		TMCO1
ZBTB7A	SRP54	HIRIP3	VANGL1		ZC3H6
COL4A3BP	TTC9C	BAD	ZC3H14		MIR639
EDEM3	WDR62	LPAR2	ACTN1-AS1		RP11-773H22.4
POLK	AC139149.1	PPP6C	CD9		TECR
SLC35F2	ACBD5	TRIM39	CEP164		ZFYVE16
MIR2110	SRP54-AS1	SPICE1	RP11-439A17.4		HCG18
TP53BP2	THAP8	ZER1	TCEAL3		RP11-529K1.2
BMP2K	RCOR3	CCZ1	THOC5		MIR484
CLOCK	RFC2	HDHD2	WDR76		NDE1
FOXN3	ISG20L2	KLHDC4	CT62		CNP
MAD2L1	RRNAD1	UPF3A	RASA2		TCF25
NACC1	PNPLA8	AC113189.5	RNF130		RLIM
RBPMS-AS1	RP11-417L19.4	RPS29	ARAF		RP11-119B16.2
RP11-679C8.2	DHFRL1	ACAD10	CCRN4L		TRPM7
PLD3	GNAI3	TMEM254-AS1	CERCAM		CORO1B
AP1S3	NSUN3	PRKRIP1	MAP4		DENND4C
CDK8	RP11-734K2.4	ARMC10	ZBED3		ADIPOR2
TRAF2	EYA3	ATG13	GTF2H2C		EMC9
RP11-267M23.4	KCTD5	PIGG	RP11-539I5.1		KLHL7-AS1
PPM1A	SUPT4H1	MCM7	AC145343.1		PPP1R16A
USP45	RP11-195C7.1	POP7	AC145343.2		ESF1
TMEM38A	SAP18	RP11-1149O23.3	FSIP1		NBPF12
ZC3H18	ATP1A1	CTD-2083E4.6	SECISBP2		NDUFAF5
MPND	SNRPA1	MAPK1IP1L	CSRNP1		PTBP2
UBQLN4	ATXN1	RP11-126K1.2	GRB7		N4BP2L2
ETV6	CTD-2373J6.2	RP11-383C5.5	MIR3175		RPL37
PTOV1	NFS1	BRAP	NEDD9		GRK6
RP5-1059L7.1	RFWD2	HARBI1	RP11-254F7.4		ITGB1
BICD2	SRRM5	LEO1	RP11-806H10.4		SF3B2
NUP35	ZC3H15	PDCD6	LIPT2		LRRC61
PDP1	ZNF576	TMEM186	VPS37C		RP11-745C15.2
ACVR2A	GTF2E1	AP000688.11	PDGFB		CTB-113I20.2
ATP1B3	ROMO1	CTD-2292P10.4	SYTL2		ESCO1
CDC23	RP11-1007O24.3	DHRS1	SCARNA13		TXNDC11
PTGER4	ZNF490	GDF5	RBL1		ZNF251
C2	ZNF791	NOP9	NSUN7		ACTR3C
EHMT2	GOLGB1	PFAS	TBCA		BMS1P4
KAT7	OFD1	XPO1	ACOT2		GLUD1P3
MKI67	OTX1	MEIG1	GLTSCR1L		RP11-464F9.1
C9orf78	TRAPPC2	TNFRSF10A	KCNK15-AS1		RP11-98I9.4
KIAA0556	YIPF3	GNB2L1	PRMT9		FAM214A
TMED5	COX11	PMM2	TBCE		MDM2
GTF3C1	CTD-2270P14.2	HMGXB3	U4		RP11-7F18.2
TSEN34	LINC00863	RP11-705O1.8	C2orf68		AC083843.2
USO1	NUTM2A-AS1	THOC1	BTAF1		HMGB2
WNK1	STXBP4	TIGD6	MCM3AP		ISOC2
MYH9	TDG	CASP7	SMPDL3A		TBC1D7
RAPH1	AC009961.3	RP11-686O6.2	RP11-196G18.3		NAA35
COPS4	DTYMK	CUTC	HMGCL		SAMD15
DCAF17	MARCH7	TSPYL1	KIAA1467		TMED8
MIB2	MMS19	ZNF721	CCDC173		OLA1
PHF3	RP11-502I4.3	SMN1	HPS1		HMG20B
PTOV1-AS1	SRSF6	STK19	LMF1		LEPROTL1
RP11-298J20.4	FAM177A1	LINC01135	PHOSPHO2		NOP56
SPCS3	INVS	CTD-2033A16.3	FOCAD		PREP
BICD1	POLR1C	EFNA1	SPIN3		PUS1
FAM86DP	RAD21-AS1	PIP5K1A	RP11-739N20.2		SCRN1
HOXC13	RP1-151F17.1	PUS10	ABCC5		ATP5E
MBOAT7	CDC37	ABHD11	KB-1471A8.1		COMMD5
OSMR	CNOT4	UBE2S	DHDDS		ECD
OSMR-AS1	DZIP3	PMS2	MED9		GNS
RGS9BP	ERP44	RP11-447L10.1	MIIP		RP11-629N8.3
CWC27	ISCU	TCTEX1D2	PDK3		CNGA1
BOP1	MIR1181	RP11-505K9.1	C4orf19		DIAPH3
ANKRD27	PPIL4	STX4	ERICH6		NIPAL1
HMG20A	RP11-271C24.2	C18orf25	HBS1L		DNAJC10
SREK1IP1	ORC2	CTD-2186M15.3	FAM102B		LSM3
FLJ37453	PKN2	FAM13B	PKIA		NADSYN1
TNRC6B	QPCTL	GOLPH3	RP3-465N24.5		NDUFA6
PNRC1	RP11-180P8.1	ZNF672	ATP2A3		NDUFA6-AS1
RP11-63L7.5	TRIP11	CTD-2506P8.6	C9orf64		OPA3
RP11-87F15.2	ACTN1	LYRM1	DIP2B		NDUFB2-AS1
PEAK1	HMGN4	PITPNC1	P2RY2		PPP1R8
TMEM51	JKAMP	SCAND1	ABAT		SGSH
	L3HYPDH	AIMP2	FAM104B		GRPEL2
	MIR636	PRMT2	LINC00992		RP11-299G20.2
	CHCHD4	RP11-178L8.7	RP11-480I12.7		SLC26A11
	ENY2	DCAF11	SLC7A2		SMG8
	HSF1	GSTZ1	TTLL9		UQCR11
	LIAS	HOXC9	UTP14A		ACBD3
	LPP	POMT2	ZNF391		EIF1
	NGRN	SLC9A3R1	CACFD1		FIS1
	NUDCD1	AC034220.3	NPNT		ITGA2
	TMEM43	KCTD13	TMSB15B		RP11-163E9.2
	BZW2	NFYC	USP51		RP11-6N17.4
	LPP-AS2	NFYC-AS1	ASAH2B		TARDBP
	PARPG1	RBM25	CTA-212D2.2		ADAL
	RP5-1065J22.8	RNF114	IGFBP4		KANSL2
	RPL9	RP11-395A13.2	AC091878.1		DCAF8
	TOX4	RP11-401F2.3	AXDND1		POC1B
	ZNF146	FBXO7	IFT22		PTGES2
	AC004549.6	MZF1	PTPRG-AS1		PTGES2-AS1
	BTF3L4	PCBD2	AC026954.6		RP3-467N11.1
	LRRC41	AC010761.14	TBC1D30		RPN1
	RAB30	IRAK1	SIDT1		ZC2HC1A
	UQCRH	PRELID1	FAM98B		AC005037.3
	ANKMY2	RAB24	HIST1H3E		CSRP2BP
	KIAA1524	ELF2	WDR48		LCMT2
	ZDHHC3	PRMT7	TMEM216		DCAF13
	CENPN	SLC7A6OS	TRMT2B		GNPNAT1
	POLH	CD55	RPF1		METTL18
	RUSC1-AS1	HEIH	AP1M2		RC3H1
	SLC25A32	SEC23A	PARD6A		SMNDC1
	SRSF5	RP11-545M17.1	ALDOA		VPS4A
	XPO5	DIDO1	RP11-637A17.2		DDI2
	ZNF410	ZNF394	DOCK6		ENTPD5
	SUPT5H	CCDC137	CTD-2012J19.3		IQCH
	TOB1-AS1	TTC31	NIPSNAP1		ZBTB11-AS1
	CCNT2	BRD9	OSBP2		CCDC176
	PSMC3	SNORD68	SDHAP3		CHPF2
	EIF2S3	CCDC6	CALHM2		NBPF14
	KIF9		NOTCH3		PRRC2C
	KLHL18		RP11-316O14.1		G2E3
	EXOSC7		SCCPDH		LRP8
	GTF2H1		ZNF136		DGCR8
	RP13-270P17.3		DHTKD1		PAIP1
	HPS5		FAM122B		TIPARP-AS1
	RP11-159D12.6		FAM73B		AC253572.1
	SPRED2		AL163953.3		CEP135
	H3F3A		RP11-326A19.3		AC006014.7
	DHCR7		RSAD1		LARP4
	MIF4GD		USP18		NOTCH2NL
	AKR7A2		L1CAM		FBXO9
	PSME2		AIFM2		POM121C
	HARS		ARL17A		ALKBH4
	NFAT5		FLVCR2		HRSP12
	TROAP		RP11-66B24.7		AC092295.4
	HARS2		GPKOW		SLC35F5
	RP5-1050D4.3		VTRNA1-2		ZNF260
	SNAI3-AS1		ABHD2		C14orf119
	FKRP		LDOC1		LIN7C
	SDCCAG3		METTL17		SDHD
	SPG7		PCDHGC3		B4GALT7
	CBX1		PSTK		SRPR
	GOLGA2		RTN3		XAB2
	PMPCA		TOM1L1		TCEANC2
	ASB7		ZNF846		CCDC28A
	ATP2C1		GRN		RP3-509I19.11
	RP11-386G11.10		POMT1		SPCS2
	TRIOBP		AP001432.14		TSPAN31
	BYSL		C9orf114		C6orf106
	MARCH6		RP11-66B24.2		CORO1C
	MED20		AL031721.1		PET100
	MTHFD1		CD8A		TIMM8B
	MVD		DNAJC9-AS1		FIBP
	ANKRD36C		PEX14		GNG5
	CCNE2		ZNF443		XRRA1
	MAF1		HYLS1		AMACR
	UROS		MCM6		DDB2
	FBXL19-AS1		NME1		METTL13
	XRCC6		SIAH2-AS1		RBM26
	LINS		PRKCSH		RBM26-AS1
	MOGS		SNAPC1		TWF1
	ANKRD36B		LINC00957		VPS4B
	NUDT21		THOC2		N4BP1
	RP11-849H4.2		RNF216P1		BDNF-AS
	GATAD2B		ATF7		RABL3
	RNF121		TIMELESS		CALR
	AC012640.1		CBR3		CKMT2-AS1
	AUP1		CIART		GOLGA5
	CTD-2292P10.2		TUBG2		HTRA2
	CAMKMT		CTNND1		ZCCHC9
	NAA15		FAM47E-STBD1		ZNF473
	OGFOD1		ELL3		SPNS1
	SNORD49A		RP11-902B17.1		EIF3I
	TIMM23		MIR193B		RP11-441O15.3
	NCDN		NR2F2-AS1		RP11-455G16.1
	UTP18		CCDC149		SUV39H1
	C19orf52		PKN1		TMEM234
	MBTD1		SBF2-AS1		FAM91A1
	YIPF2		PQLC3		HNRNPM
	RCOR1		C5orf56		PCNXL3
	GEN1		ELMSAN1		CRKL
	SMC6		GCHFR		IFT20
	CTD-2545G14.6		RP11-2B6.3		MRPS35
	RP11-452K12.4		MAP6D1		STAM2
	PDIK1L		NAIF1		TMED7
	COG1		ZNF485		FAM72C
	HOMEZ		ARHGEF10L		TPCN1
	KB-1507C5.2		TGFBRAP1		LSM8
	ATAD3A		UBL4A		TMCC1
	EIF4H		CEP131		UGP2
	PITPNA-AS1		HYI		DMXL2
	EEF1G		HYI-AS1		RALA
	PIK3C2A		IL13RA1		TAX1BP1
	AP001462.6		JMJD1C		C21orf119
	ZSWIM7		TADA1		NIPSNAP3A
	AZIN1		TBL1X		URB1
	RP11-367N14.2		ZMYND11		OSBPL11
	RP11-644F5.11		C5orf30		SEP15
	TLK1		SHBG		MAP3K7
	AC007773.2		ZNRF1		TACC1
	DDX23		ARHGEF16
	DPY19L3		ILKAP
	SPTBN1		LINC00629
	TST		MAST4-AS1
	MIR6789		PIF1
	PHLDA2		AC013394.2
	RP11-102M11.2		C1QBP
	RP11-398C13.6		ZNF354A
	UFL1		CDR2L
	UHRF1BP1		FXR2
	ING2		RANBP17
	RPL24		CARHSP1
	BPTF		TBC1D20
	RP5-1074L1.1		RHPN2
	TBL1XR1		SLC30A5
	FAM120AOS		NUDT18
	RBM15		IBA57
	STAG1		ACER3
	EEF1D		RP11-1079K10.3
	FARS2		DEK
	POLR2A		AKT1
	RP5-1159O4.1		EXD2
	ZBTB4		NDST2
	ABHD17C		ZNF652
	CTA-292E10.6		ACSL3
	GSK3B		AC046143.3
	SUV39H2		SSR4P1
	DICER1		EIF4G1
	RP11-463C8.4		FAM118A
	APOLD1		RP11-817O13.9
	DUSP6		THOP1
	N4BP2		MIR210
	RP11-18H7.1		PPP1R26-AS1
	RP11-247A12.2		SFT2D3
	CIPC		GSR
	NDUFA11		PKD1
	PPP2R5A		C19orf24
	TMEM187		MIR3180-5
	EIF2A		AC004156.3
	RP11-91G21.1		RBM38
	SERP1		RP11-574K11.31
	XBP1		ABCG1
	ARHGAP12		RP11-429J17.7
	FBXL17		RPL34
	HMGN1		SGPL1
	P4HB		AFAP1
	PLEKHH3		MESP1
	TMEM129		PHACTR2
	SNORD46		PRICKLE3
	PCF11		RP11-486A14.2
	TACC3		LA16c-380H5.2
	THOC7		ORAI1
	ZNF581		STAP2
	LINC01089		VPS36
	LINC01465		KCNK15
	MIRLET7I		CH17-302M23.1
	PP7080		CTA-397H3.3
	ILF3		RPS20
	LRWD1		SKI
	MBTPS1		RP11-37C7.3
	FAM35A		RNVU1-3
	RP11-83A24.2		DNAJC4
	LINC00959		COG6
	TFPT		CTD-2616J11.14
	ATRAID		C14orf93
	RAB33B		C19orf66
	RAD9A		PABPC1L
	SEPT2		KIAA0319
	SLC5A6		OSCP1
	MXD1		TCEB3
	SRM		PIGH
	CKS2		GCFC2
	SEC63		GEMIN2
	RELL2		KBTBD7
	CD63		MBD3L1
	KDM6A		RP11-697E22.1
	PTPN11		SIRT4
	TBC1D2		ZNF558
	TPT1-AS1		CMBL
	TRADD		PNPLA4
	SRR		NDST1
	TPT1		RNF169
	DESI1		SMUG1
	ERCC6		AC008937.3
	PIK3R2		SLC31A2
	VCPIP1		SNAP23
	CTD-2288F12.1		ZFYVE19
	HSPE1-MOB4		AC012146.7
	IDE		C1orf228
	METTL23		CERS2
	MPC2		ING4
	CCNI		MATR3
	NHLRC3		MIDN
	RP1-261G23.7		AP000253.1
	PATZ1		PPP2R2A
	SEH1L		SPAG1
	SMG6		SRPK1
	TRIP13		STRN4
	B9D1		AUH
	FBXO36		COPZ1
	PROSER1		PIP5K1C
	SHARPIN		VPS8
	MYO6		ZNF862
	ROCK2		SRGAP2D
	LMNB1		C4orf3
	RP11-770J1.5		LGALS1
	AL358852.1		MEGF6
	INPPL1		STON1-GTF2A1L
	HOXC13-AS		AL031320.1
	ORC6		CARKD
	TOB1		EXOC6B
	VPS35		NUDT13
	SMG1		PSMG2
	PPDPF		EXPH5
	DGKH		LINC01515
	MCM4		NCLN
	MRPL51		EPHX1
	GLUD1		HPRT1
	ITGB1BP1		Z83844.1
	RQCD1		KIAA2013
	ARID4A		SMARCB1
	DDX55		CASP8
	NXT1		FSTL3
	DSCR3		DLG3
	PQBP1		GPD1L
	RP11-245D16.4		GRB14
	TSC22D2		ATF7IP
	VEZT		MIR181A1HG
	CKAP2		NET1
	FLJ31306		SCAP
	MTERF3		LATS2
	RNU4ATAC		LEMD2
	ANKRD18A		SNORD110
	FAM201A		SNX27
	GPR75-ASB3		TPTE
	NUTM2B-AS1		uc_338
	XRN2		CD81
	ADK		CHRNA5
	DNAJA1		MYO1D
	AC009133.15		C22orf39
	FAM46A		TJP3
	PTMA		RP11-452F19.3
	RP11-483I13.5		RP11-455P21.3
	MRPS2		CIT
	SNORD43		LINC00471
	AC114271.2		CCDC87
	ERLEC1		IGSF9
	SLC33A1		UBE2E1
	AC008753.6		AC022007.5
	RAVER1		ACYP1
	MBNL1-AS1		RP11-68L18.1
	TMPO-AS1		DNAH7
	SELT		ZNF624
	RP4-561L24.3		ASB8
	PRKG1-AS1		RP11-460N20.3
	RP11-1023L17.1		GTF2H4
	SETD7		NMB
	LINC00938		PCBD1
	PRKRA		DGCR14
	PTBP3		FXN
	ANAPC16		HLCS
	SBNO1		CPPED1
	ASCC1		WDR11-AS1
	COG4		DYNLT3
	DPP3		MIR4482
	FBXL13		SLC39A11
	PSMG1		NSMF
	NUP214		TNPO1
	IPPK		RP11-629O1.2
	TAF1		TBC1D25
	AAK1		TTC25
	GTPBP3		CLCN5
	MAPK8IP3		FAM50A
	ZNF706		MNAT1
	C17orf80		SLC38A9
	CTD-3074O7.5		SPOP
	CWF19L1		BLOC1S4
	GTF3C5		DCTN4
	RP11-319G6.1		RP11-34D15.2
	ATP5J		ZNF815P
	PPAT		AKR1E2
	SBDSP1		KDM2B
	SS18		NRDE2
	TP53I13		RCBTB2
	ADH5		TTC16
	ANKIB1		CCDC151
	ARID4B		DMRTA1
	DCTN5		MCM2
	MEMO1		PGRMC2
	PALB2		RAB7A
	PLOD2		RP11-293M10.6
	RP11-696N14.1		RP2
	UIMC1		USP33
	RP11-111M22.3		MIR4322
	ARF4		PNPT1
	KNTC1		RP11-1277A3.3
	NR3C1		NOL9
	SUGT1		OCIAD2
	TXN		CELSR2
	PARD6B		E2F2
	ARIH2		ENOX2
	C3orf38		HLTF-AS1
	NEBL		RP11-536G4.2
	NEBL-AS1		SFXN3
	AKIRIN2		SNRPF
	GATC		ZNF611
	GGA1		CCDC50
	MBD5		CCNB1IP1
	RP11-477I4.4		CYP2R1
	TRIAP1		PDZD7
	GABPB1-AS1		RP11-214K3.18
	MRPL57		TMEM194A
	SKA3		CCDC62
	COPB2		CDK18
	FAM53C		CNIH4
	OSER1		MGAT4A
	OSER1-AS1		CASC5
	SLC35E1		DYNLL2
	SLC38A10		HLTF
	TBRG4		STAU1
	NAB2		ZXDA
	GLT8D1		HCN3
	RSRC2		GLUL
	ACAD11		CTC-236F12.4
	ZFAND3		CTC-524C5.5
	ASH1L-AS1		DHX33
	RP11-154J22.1		LRRC73
	PTPLB		RP11-131L12.2
	TMEM50A		UQCRFS1
	METTL4		CLDND1
	NDC80		CTPS1
	MYLK-AS1		LL0XNC01-116E7.2
	MIR1204		ZNF688
	GAB1		NGFRAP1
	KIF11		RP5-930J4.2
	PEX13		ZXDB
	NCAPD2		CTD-2129N1.1
	RP11-666A8.8		VTRNA1-1
	SNHG16		RHOV
	RP11-474G23.3		TCTN1
	SIX5		RMRP
	AKAP11		RNase_MRP
	DECR2		C1orf123
	PHTF2		RP5-1024G6.7
	RP11-73K9.2		ZBTB3
	RP3-510D11.2		NUDT4P2
	TCF12		CALR3
	GPANK1		CCDC125
	HIPK1		GALC
	RHOA		GPR146
	STAU2		HIST1H3J
	TCTA		IVD
	NDUFAF1		UHRF1BP1L
	SWI5		DHRS4L1
	WBP2		PRSS23
	AP1AR		TMEM191C
	GNPAT		ABCG2
	TMEM60		CCDC106
	USP53		MCAT
	SLC25A39		RBM43
	IFT122		EIF3M
	LINC01521		NINL
	MBD4		SMYD5
	CTD-2020K17.4		AC007040.11
	MAP3K14-AS1		ERICH6-AS1
	SOS1		PCCB
	C1orf131		RP11-137H2.4
	CBY1		RP13-766D20.2
	FAM227A		SNORD3B-2
	FGD6		TRAFD1
	GPR137		ULK1
	HIAT1		WRB
	INO80D		AIP
	ITPR3		DHX40
	CTC-329D1.2		GBAP1
	KMT2A		GRAMD3
	RP11-93H24.3		NPM1
	TFB2M		GORASP2
	CPSF3		GSE1
	PCGF2		RP11-203J24.8
	CNST		RP11-649A18.3
	DPY19L4		TNNC2
	DYNLRB1		VPRBP
	CTC-459F4.3		ZBTB42
	GTF2I		B3GALNT1
	TANC1		PAPOLG
	C17orf89		ZNRF2
	HS2ST1		ARL6IP4
	FAM160A1		DDX26B
	IRF2BP1		DDX26B-AS1
	LLNLF-65H9.1		HIVEP3
	DUT		MDC1
	ORC1		OSBPL9
	PRPF38A		RP11-71C5.2
	ACOT13		RP11-881M11.4
	RNF103-CHMP3		CYBA
	TDP2		LYPLA2
	SNHG12		ACOT4
	ANP32A		BCAS2
			HIST1H3I
			HSF2BP
			DNM1L
			PPAP2B
			PYCARD
			RAB3D
			WDR34
			CSTF3
			RAB11B-AS1
			RP11-390F4.10
			SPTLC2
			TIMM8A
			TTF1
			UCHL3
			ZNF20
			GPR89B
			LRRC37A3
			RPS24
			TSPAN13
			CENPM
			EDC4
			S100A10
			CTD-2315E11.1
			DENND4B
			KITLG
			PPAPDC2
			AHCY
			PNMA1
			TMEM170A
			CBWD2
			DNA2
			FBXO27
			MTMR9LP
			FAM131A
			FUT11
			HSD17B6
			PIK3IP1
			PIK3IP1-AS1
			TNFRSF21
			USP39
			IMP3
			MRPS21
			MACC1
			TMEM30B
